# Supplementary material for: TENS alleviates CP/CPPS-related inflammation and pain by modulating Kir2.1-dependent macrophage polarization
Source: Front Immunol. 2026 Jan 12;16:1683500. doi: 10.3389/fimmu.2025.1683500 (PMC12857300; doi:10.3389/fimmu.2025.1683500)
Supplement: Supplementary file 3 [file Table4.xlsx]

## Sheet: Annotation
Protein	Description	Gene	ES_1	ES_2	ES_3	LPS_1	LPS_2	LPS_3	GO_NUM	GO_Description	KEGG_Description	KEGG_EC	KEGG_ko	KOGs_Function_Description	KOGs_Function_Class	KOGs_Class_Description	IPR_Term	Subcellular_localization	TF_family
A0A0B4J1G0	Low affinity immunoglobulin gamma Fc region receptor III-A	Fcgr4	3053.6	3461.93	9120.52	4257.44	5723.91	5270.58	1	Molecular Function:protein binding (GO:0005515)	low affinity immunoglobulin gamma Fc receptor III	--	ko04145 Phagosome ko04380 Osteoclast differentiation ko04650 Natural killer cell mediated cytotoxicity ko05140 Leishmaniasis ko05150 Staphylococcus aureus infection ko05152 Tuberculosis ko05322 Systemic lupus erythematosus	--	--	--	IPR007110 [Immunoglobulin-like domain]	extracell protein	--
A0A0G2JDV3	Guanylate-binding protein 6	Gbp6	22093.7	19855.2	19748.9	19800	17338.4	28131.8	2	Molecular Function:GTPase activity (GO:0003924),Molecular Function:GTP binding (GO:0005525)	guanylate-binding protein 6	--	--	Guanylate-binding protein	R	General function prediction only ;	IPR003191 [Guanylate-binding protein, C-terminal] ; IPR015894[Guanylate-binding protein, N-terminal]	Golgi apparatus protein	--
A0A140LIF8	Immunity-related GTPase family M protein 2	Irgm2	53475.4	60619.9	58826.8	57517.7	53545.7	54726.8	2	Molecular Function:GTP binding (GO:0005525),Cellular Component:membrane (GO:0016020)	--	--	--	--	--	--	IPR007743 [Immunity-related GTPases-like]	--	--
A0A338P6K9	Glutamine and serine-rich protein 1	Qser1	35706.7	29778	35401	41544.2	37351.4	33086.2	--	--	--	--	--	Uncharacterized conserved protein	S	Function unknown ;	IPR025451 [Domain of unknown function DUF4211]	--	--
A0A6I8MX38	Taurine up-regulated 1 protein	Tug1	7694.5	6463.34	6179.57	11290.8	4774.76	3997.63	--	--	--	--	--	--	--	--	--	--	--
A0A7N9VSG0	ATPase family gene 2 protein homolog B	Afg2b	99159.1	95871.5	93838.8	98331.5	94470	98919.4	1	Molecular Function:ATP binding (GO:0005524)	--	--	--	AAA+-type ATPase	O	Posttranslational modification, protein turnover, chaperones ;	IPR003959 [ATPase, AAA-type, core]	nucleus protein	--
A1A5B6	TBC1 domain family member 25	Tbc1d25	91310.8	85988.8	84965.7	94488.6	96278.9	86946.5	--	--	--	--	--	Ypt/Rab-specific GTPase-activating protein GYP7 and related proteins	T	Signal transduction mechanisms ;	IPR000195 [Rab-GTPase-TBC domain]	centrosome protein	--
A1L314	Macrophage-expressed gene 1 protein	Mpeg1	1.34411e+06	1.41443e+06	1.49852e+06	1.412e+06	1.46703e+06	1.37853e+06	--	--	--	--	--	--	--	--	IPR020864 [Membrane attack complex component/perforin (MACPF) domain]	--	--
A1L3P4	Sodium/hydrogen exchanger 6	Slc9a6	217951	215992	207381	249831	249318	247536	4	Biological Process:cation transport (GO:0006812),Molecular Function:solute:proton antiporter activity (GO:0015299),Cellular Component:integral component of membrane (GO:0016021),Biological Process:transmembrane transport (GO:0055085)	solute carrier family 9 (sodium/hydrogen exchanger), member 6/7	--	--	Sodium/hydrogen exchanger protein	P	Inorganic ion transport and metabolism ;	IPR006153 [Cation/H+ exchanger]	mitochondrion protein	--
A1Y9I9	Transmembrane O-methyltransferase homolog	Tomt	16371.9	23920.5	22019.1	24542.5	28677	21042.5	1	Molecular Function:O-methyltransferase activity (GO:0008171)	catechol O-methyltransferase	2.1.1.6	ko00140 Steroid hormone biosynthesis ko00350 Tyrosine metabolism ko01100 Metabolic pathways ko04728 Dopaminergic synapse	O-methyltransferase	Q	Secondary metabolites biosynthesis, transport and catabolism ;	IPR002935 [O-methyltransferase, family 3]	cytoplasm protein	--
A2A3V2	Solute carrier family 25 member 43	Slc25a43	11769.1	15918.1	25996.1	19670.3	12994.9	15611.2	--	--	solute carrier family 25, member 43	--	--	Mitochondrial solute carrier protein	C	Energy production and conversion ;	IPR018108 [Mitochondrial substrate/solute carrier]	mitochondrion protein	--
A2A432	Cullin-4B	Cul4b	428411	434399	426282	426455	430467	428621	2	Biological Process:ubiquitin-dependent protein catabolic process (GO:0006511),Molecular Function:ubiquitin protein ligase binding (GO:0031625)	cullin 4	--	ko03420 Nucleotide excision repair ko04120 Ubiquitin mediated proteolysis	Cullins	D	Cell cycle control, cell division, chromosome partitioning ;	IPR001373 [Cullin, N-terminal] ; IPR019559[Cullin protein, neddylation domain]	nucleus protein	--
A2A4P0	ATP-dependent RNA helicase DHX8	Dhx8	154970	158091	150830	165277	161495	160292	2	Molecular Function:nucleic acid binding (GO:0003676),Molecular Function:helicase activity (GO:0004386)	ATP-dependent RNA helicase DHX8/PRP22	3.6.4.13	ko03040 Spliceosome	DEAH-box RNA helicase	A	RNA processing and modification ;	IPR001650 [Helicase, C-terminal] ; IPR003029[S1 domain] ; IPR007502[Helicase-associated domain] ; IPR011709[Domain of unknown function DUF1605]	nucleus protein	--
A2A559	Post-GPI attachment to proteins factor 3	Pgap3	14907	17026.2	11488.8	26962.4	15152.3	22500.8	--	--	--	--	--	Predicted membrane protein	S	Function unknown ;	IPR007217 [Per1-like]	--	--
A2A5K6	Zinc finger protein 335	Znf335	13903.5	16272.3	14846.6	13147.9	18074.7	15617.6	1	Molecular Function:metal ion binding (GO:0046872)	--	--	--	FOG: Zn-finger	R	General function prediction only ;	IPR007087 [Zinc finger, C2H2]	nucleus protein	zf-C2H2
A2A5R2	Brefeldin A-inhibited guanine nucleotide-exchange protein 2	Arfgef2	280402	285527	279691	272538	271248	281129	2	Molecular Function:ARF guanyl-nucleotide exchange factor activity (GO:0005086),Biological Process:regulation of ARF protein signal transduction (GO:0032012)	brefeldin A-inhibited guanine nucleotide-exchange protein	--	ko04144 Endocytosis	Guanine nucleotide exchange factor	U	Intracellular trafficking, secretion, and vesicular transport ;	IPR000904 [Sec7 domain] ; IPR015403[Sec7, C-terminal] ; IPR032629[Mon2, dimerisation and cyclophilin-binding domain] ; IPR032691[Guanine nucleotide exchange factor, N-terminal]	nucleus protein	--
A2A5Z6	E3 ubiquitin-protein ligase SMURF2	Smurf2	10896.3	14731.6	12998.4	10399.1	10552.7	9639.9	2	Molecular Function:ubiquitin-protein transferase activity (GO:0004842),Molecular Function:protein binding (GO:0005515)	E3 ubiquitin ligase SMURF1/2	2.3.2.26	ko04120 Ubiquitin mediated proteolysis ko04144 Endocytosis ko04340 Hedgehog signaling pathway ko04350 TGF-beta signaling pathway	Ubiquitin protein ligase RSP5/NEDD4	O	Posttranslational modification, protein turnover, chaperones ;	IPR000008 [C2 domain] ; IPR000569[HECT domain] ; IPR001202[WW domain]	cytoplasm protein	--
A2A6A1	G patch domain-containing protein 8	Gpatch8	132572	125314	124797	129610	122494	127343	1	Molecular Function:nucleic acid binding (GO:0003676)	--	--	--	--	--	--	IPR000467 [G-patch domain] ; IPR022755[Zinc finger, double-stranded RNA binding]	--	--
A2A6Q5	Cell division cycle protein 27 homolog	Cdc27	98282	87072.5	90035.5	102858	88623.8	89418.6	1	Molecular Function:protein binding (GO:0005515)	anaphase-promoting complex subunit 3	--	ko04110 Cell cycle ko04114 Oocyte meiosis ko04120 Ubiquitin mediated proteolysis ko04914 Progesterone-mediated oocyte maturation ko05166 HTLV-I infection	DNA-binding cell division cycle control protein	D	Cell cycle control, cell division, chromosome partitioning ;	IPR001440 [Tetratricopeptide repeat 1] ; IPR019734[Tetratricopeptide repeat]	centrosome protein	--
A2A791	Zinc finger MYM-type protein 4	Zmym4	107726	97661.2	92758.6	113032	104791	104554	1	Molecular Function:zinc ion binding (GO:0008270)	--	--	--	--	--	--	IPR010507 [Zinc finger, MYM-type] ; IPR021893[Protein of unknown function DUF3504]	--	--
A2A7Q9	E3 ubiquitin-protein ligase RNF19B	Rnf19b	22563.1	22328.2	29126	26047.9	24431.3	26651.4	--	--	E3 ubiquitin-protein ligase RNF19B	2.3.2.27	--	Predicted E3 ubiquitin ligase	O	Posttranslational modification, protein turnover, chaperones ;	IPR002867 [IBR domain]	cytoplasm protein	--
A2A7S8	NHS-like protein 3	Nhsl3	79575.9	83412.5	78631	80679.8	80057.7	79152.4	--	--	--	--	--	--	--	--	--	--	--
A2A884	Transcription factor HIVEP3	Hivep3	49529.6	50454.6	51245.1	52903.4	49470.6	47089.2	--	--	human immunodeficiency virus type I enhancer-binding protein	--	--	FOG: Zn-finger	R	General function prediction only ;	--	nucleus protein	zf-C2H2
A2A8L1	Chromodomain-helicase-DNA-binding protein 5	Chd5	15931.2	18476	11903.1	27935	15922	20377.4	5	Molecular Function:DNA binding (GO:0003677),Molecular Function:protein binding (GO:0005515),Molecular Function:ATP binding (GO:0005524),Cellular Component:nucleus (GO:0005634),Molecular Function:zinc ion binding (GO:0008270)	chromodomain-helicase-DNA-binding protein 5	3.6.4.12	--	Predicted helicase	R	General function prediction only ;	IPR000330 [SNF2-related, N-terminal domain] ; IPR001650[Helicase, C-terminal] ; IPR009462[Domain of unknown function DUF1086] ; IPR009463[Domain of unknown function DUF1087] ; IPR012957[CHD, C-terminal 2] ; IPR012958[CHD, N-terminal] ; IPR019787[Zinc finger, PHD-finger] ; IPR023780[Chromo domain]	cytoplasm protein	--
A2A8U2	Transmembrane protein 201	Tmem201	41273	48792.8	47347.1	55613.2	56187.4	49301.5	--	--	--	--	--	Uncharacterized conserved protein	S	Function unknown ;	IPR018617 [Ima1, N-terminal domain] ; IPR018861[Protein of unknown function DUF2448]	--	--
A2A8Z1	Oxysterol-binding protein-related protein 9	Osbpl9	177479	163788	181242	177469	169183	169773	--	--	oxysterol-binding protein-related protein 9/10/11	--	--	Oxysterol-binding protein	T	Signal transduction mechanisms ;	IPR000648 [Oxysterol-binding protein] ; IPR001849[Pleckstrin homology domain]	Golgi apparatus protein	--
A2A9C3	KICSTOR complex protein SZT2	Szt2	41528	39889.7	39288	40182	36304.4	39535.2	--	--	--	--	--	--	--	--	--	--	--
A2A9T0	TANK-binding kinase 1-binding protein 1	Tbkbp1	22872.9	22176.3	10247.8	22331.8	0	10147	--	--	TANK-binding kinase 1-binding protein	--	ko04622 RIG-I-like receptor signaling pathway	--	--	--	IPR024581 [Tbk1/Ikki binding domain]	cytoplasm protein	--
A2AA28	Histone-arginine methyltransferase METTL23	Mettl23	13600.8	13856.1	20765.8	13359	6973.84	8816.59	--	--	--	--	--	Putative N2,N2-dimethylguanosine tRNA methyltransferase	A	RNA processing and modification ;	IPR019410 [Lysine methyltransferase]	--	--
A2AAE1	Bridge-like lipid transfer protein family member 1	Bltp1	26548.8	32924.4	32238.5	31672.6	32170	27443.6	--	--	--	--	--	Uncharacterized conserved protein	S	Function unknown ;	IPR018863 [Fragile site-associated protein, C-terminal]	--	--
A2AAY5	SH3 and PX domain-containing protein 2B	Sh3pxd2b	480115	489939	488644	469154	475114	499085	2	Molecular Function:protein binding (GO:0005515),Molecular Function:phosphatidylinositol binding (GO:0035091)	--	--	--	--	--	--	IPR001452 [SH3 domain] ; IPR001683[Phox homologous domain] ; IPR011511[Variant SH3 domain]	plasma membrane protein	--
A2AB59	Rho GTPase-activating protein 27	Arhgap27	293075	291018	285403	272798	285026	300274	2	Molecular Function:protein binding (GO:0005515),Biological Process:signal transduction (GO:0007165)	Rho GTPase-activating protein 12/27	--	--	Predicted Rho GTPase-activating protein	T	Signal transduction mechanisms ;	IPR000198 [Rho GTPase-activating protein domain] ; IPR001202[WW domain] ; IPR001849[Pleckstrin homology domain]	Golgi apparatus protein	--
A2ABU4	Myomesin-3	Myom3	32763.5	31109.4	27729.6	31510.1	24650.6	38953.7	1	Molecular Function:protein binding (GO:0005515)	--	--	--	--	--	--	IPR003961 [Fibronectin type III] ; IPR013098[Immunoglobulin I-set]	plasma membrane protein	--
A2ABV5	Mediator of RNA polymerase II transcription subunit 14	Med14	182555	165296	160897	189602	168606	168005	3	Molecular Function:RNA polymerase II transcription cofactor activity (GO:0001104),Biological Process:regulation of transcription from RNA polymerase II promoter (GO:0006357),Cellular Component:mediator complex (GO:0016592)	mediator of RNA polymerase II transcription subunit 14	--	ko04919 Thyroid hormone signaling pathway	Thyroid hormone receptor-associated coactivator complex component (TRAP170)	K	Transcription ;	IPR013947 [Mediator complex, subunit Med14]	--	--
A2ACJ2	Fanconi anemia core complex-associated protein 100	Faap100	31441.7	33339.1	33847.9	38443.2	34480.8	33128.6	2	Biological Process:DNA repair (GO:0006281),Cellular Component:Fanconi anaemia nuclear complex (GO:0043240)	fanconi anemia core complex 100 kDa subunit	--	ko03460 Fanconi anemia pathway	--	--	--	IPR029251 [Fanconi anemia-associated protein of 100kDa]	nucleus protein	--
A2ADA5	tRNA pseudouridine synthase-like 1	Pusl1	46758.1	45105.4	43354.8	44915.3	39106.6	39695.2	4	Biological Process:pseudouridine synthesis (GO:0001522),Molecular Function:RNA binding (GO:0003723),Biological Process:RNA modification (GO:0009451),Molecular Function:pseudouridine synthase activity (GO:0009982)	--	--	--	Predicted pseudouridylate synthase	AJ	RNA processing and modification ; Translation, ribosomal structure and biogenesis ;	IPR020097 [Pseudouridine synthase I, TruA, alpha/beta domain]	--	--
A2ADY9	Protein DDI1 homolog 2	Ddi2	320223	321762	318418	310913	309203	308909	3	Molecular Function:aspartic-type endopeptidase activity (GO:0004190),Molecular Function:protein binding (GO:0005515),Biological Process:proteolysis (GO:0006508)	DNA damage-inducible protein 1	--	--	DNA damage inducible protein	L	Replication, recombination and repair ;	IPR000626 [Ubiquitin domain] ; IPR019103[Aspartic peptidase, DDI1-type]	--	--
A2AF47	Dedicator of cytokinesis protein 11	Dock11	94102	92798.6	91812.4	93041.8	88790.4	94220.7	--	--	dedicator of cytokinesis protein 9/10/11	--	--	PH domain-containing protein	T	Signal transduction mechanisms ;	IPR001849 [Pleckstrin homology domain] ; IPR010703[Dedicator of cytokinesis, C-terminal] ; IPR021816[Dedicator of cytokinesis C/D, N-terminal] ; IPR027007[DHR-1 domain]	cytoskeleton protein	--
A2AG50	MAP7 domain-containing protein 2	Map7d2	11939.8	11047.7	8358.71	15916.2	0	14083.5	2	Biological Process:microtubule cytoskeleton organization (GO:0000226),Cellular Component:microtubule cytoskeleton (GO:0015630)	--	--	--	--	--	--	IPR008604 [Microtubule-associated protein 7 family]	--	--
A2AG58	BCLAF1 and THRAP3 family member 3	Bclaf3	42416	44943.8	37611.9	44360.3	39630.7	44240.2	--	--	--	--	--	--	--	--	IPR029199 [THRAP3/BCLAF1 family]	nucleus protein	--
A2AGH6	Mediator of RNA polymerase II transcription subunit 12	Med12	94170	84311.1	84543.3	92771	87144.7	91622.4	4	Molecular Function:RNA polymerase II transcription cofactor activity (GO:0001104),Biological Process:regulation of transcription from RNA polymerase II promoter (GO:0006357),Molecular Function:beta-catenin binding (GO:0008013),Cellular Component:mediator complex (GO:0016592)	mediator of RNA polymerase II transcription subunit 12	--	ko04919 Thyroid hormone signaling pathway	Thyroid hormone receptor-associated protein complex, subunit TRAP230	K	Transcription ;	IPR019035 [Mediator complex, subunit Med12] ; IPR021989[Mediator complex, subunit Med12, catenin-binding] ; IPR021990[Mediator complex, subunit Med12, LCEWAV-domain]	--	--
A2AGT5	Cytoskeleton-associated protein 5	Ckap5	821549	826608	827972	890234	829082	831272	--	--	cytoskeleton-associated protein 5	--	--	Microtubule-associated protein	Z	Cytoskeleton ;	IPR024395 [CLASP N-terminal domain]	cytoskeleton protein	--
A2AH22	Activating molecule in BECN1-regulated autophagy protein 1	Ambra1	94173.4	93280	97872.9	98095.4	100622	101485	--	--	activating molecule in BECN1-regulated autophagy protein 1	--	ko04137 Mitophagy - animal ko04140 Autophagy - animal	WD40 repeat-containing protein	R	General function prediction only ;	--	cytoskeleton protein	--
A2AHC3	Calmodulin-regulated spectrin-associated protein 1	Camsap1	79956.7	74298.6	73291.5	76176.7	69488.5	77602.4	4	Molecular Function:calmodulin binding (GO:0005516),Molecular Function:microtubule binding (GO:0008017),Molecular Function:spectrin binding (GO:0030507),Biological Process:neuron projection development (GO:0031175)	calmodulin-regulated spectrin-associated protein	--	--	Uncharacterized CH domain protein	Z	Cytoskeleton ;	IPR014797 [CKK domain] ; IPR022613[Calmodulin-regulated spectrin-associated protein, CH domain] ; IPR031372[CAMSAP, spectrin and Ca2+/calmodulin-binding region]	--	--
A2AHG0	Leucine zipper putative tumor suppressor 3	Lzts3	13398.7	15752.7	23373.6	22866.6	21925.7	15675.8	--	--	--	--	--	--	--	--	--	--	--
A2AHJ4	Bromodomain and WD repeat-containing protein 3	Brwd3	16226.8	20505.8	18589.5	19098.6	20083.5	17787.3	1	Molecular Function:protein binding (GO:0005515)	bromodomain and WD repeat domain containing protein 1/3	--	--	Uncharacterized conserved protein, contains WD40 repeat and BROMO domains	R	General function prediction only ;	IPR001487 [Bromodomain] ; IPR001680[WD40 repeat]	cytoskeleton protein	--
A2AI05	NADPH-dependent diflavin oxidoreductase 1	Ndor1	97650.5	114272	110169	107698	82387.8	115688	3	Molecular Function:FMN binding (GO:0010181),Molecular Function:oxidoreductase activity (GO:0016491),Biological Process:oxidation-reduction process (GO:0055114)	--	--	--	NADP-dependent flavoprotein reductase	C	Energy production and conversion ;	IPR001433 [Oxidoreductase FAD/NAD(P)-binding] ; IPR003097[FAD-binding, type 1] ; IPR008254[Flavodoxin/nitric oxide synthase]	cytoplasm protein	--
A2AI08	Taperin	Tprn	34018.2	30876.2	34355.5	32324.9	33643.5	36358	1	Molecular Function:phosphatase binding (GO:0019902)	--	--	--	--	--	--	IPR025903 [Phostensin/Taperin N-terminal domain] ; IPR025907[Phostensin/Taperin PP1-binding domain]	--	--
A2AIG8	1-aminocyclopropane-1-carboxylate synthase-like protein 1	Accs	7992.87	9479.59	9906.56	9356.75	8433.35	9454.4	2	Biological Process:biosynthetic process (GO:0009058),Molecular Function:pyridoxal phosphate binding (GO:0030170)	--	--	--	1-aminocyclopropane-1-carboxylate synthase, and related proteins	T	Signal transduction mechanisms ;	IPR004839 [Aminotransferase, class I/classII]	cytoplasm protein	--
A2AIL4	NADH dehydrogenase (ubiquinone) complex I, assembly factor 6	Ndufaf6	69985.7	70322.6	61004.7	70512.2	68656.4	69334.8	2	Biological Process:biosynthetic process (GO:0009058),Molecular Function:transferase activity (GO:0016740)	--	--	--	Phytoene/squalene synthetase	I	Lipid transport and metabolism ;	IPR002060 [Squalene/phytoene synthase]	--	--
A2AIV2	Protein virilizer homolog	Virma	133107	129353	129184	141227	128188	134531	--	--	--	--	--	Predicted nuclear membrane protein involved in mRNA transport and sex determination via splicing modulation	AT	RNA processing and modification ; Signal transduction mechanisms ;	IPR031801 [Virilizer, N-terminal]	--	--
A2AIV8	Caspase recruitment domain-containing protein 9	Card9	123749	118255	122870	119119	114010	116522	1	Biological Process:regulation of apoptotic process (GO:0042981)	caspase recruitment domain-containing protein 9	--	ko04621 NOD-like receptor signaling pathway ko05152 Tuberculosis	--	--	--	IPR001315 [CARD domain]	cytoplasm protein	--
A2AIW0	Endosome-associated-trafficking regulator 1	Entr1	10515.5	7082.99	11218.4	7471.77	3478.98	4444.72	--	--	--	--	--	--	--	--	--	--	--
A2AJ15	Endoplasmic reticulum mannosyl-oligosaccharide 1,2-alpha-mannosidase	Man1b1	57425	56511.3	57962.5	66100.2	62483.4	57935.5	3	Molecular Function:mannosyl-oligosaccharide 1,2-alpha-mannosidase activity (GO:0004571),Molecular Function:calcium ion binding (GO:0005509),Cellular Component:membrane (GO:0016020)	mannosyl-oligosaccharide alpha-1,2-mannosidase	3.2.1.113	ko00510 N-Glycan biosynthesis ko01100 Metabolic pathways ko04141 Protein processing in endoplasmic reticulum	1, 2-alpha-mannosidase	G	Carbohydrate transport and metabolism ;	IPR001382 [Glycoside hydrolase family 47]	endoplasmic reticulum protein	--
A2AJ88	Patatin-like phospholipase domain-containing protein 7	Pnpla7	65563.5	77790.4	72691.9	88064.5	76469.2	75644.7	1	Biological Process:lipid metabolic process (GO:0006629)	lysophospholipid hydrolase	3.1.1.5	ko00564 Glycerophospholipid metabolism	Predicted esterase of the alpha-beta hydrolase superfamily (Neuropathy target esterase), contains cAMP-binding domains	R	General function prediction only ;	IPR000595 [Cyclic nucleotide-binding domain] ; IPR002641[Patatin/Phospholipase A2-related]	endoplasmic reticulum protein	--
A2AJI0	MAP7 domain-containing protein 1	Map7d1	518670	590453	565374	577013	576233	485641	2	Biological Process:microtubule cytoskeleton organization (GO:0000226),Cellular Component:microtubule cytoskeleton (GO:0015630)	MAP7 domain-containing protein 1	--	--	--	--	--	IPR008604 [Microtubule-associated protein 7 family]	--	--
A2AJK6	Chromodomain-helicase-DNA-binding protein 7	Chd7	84446.8	80254	82161.5	94293.4	79602.2	76595.9	2	Molecular Function:protein binding (GO:0005515),Molecular Function:ATP binding (GO:0005524)	chromodomain-helicase-DNA-binding protein 7	3.6.4.12	--	Chromodomain-helicase DNA-binding protein	K	Transcription ;	IPR000330 [SNF2-related, N-terminal domain] ; IPR001650[Helicase, C-terminal] ; IPR006576[BRK domain] ; IPR023780[Chromo domain]	cytoplasm protein	--
A2AJQ3	Probable C-mannosyltransferase DPY19L4	Dpy19l4	25738.2	19598.3	12648.6	20652.2	17281	21155.9	1	Cellular Component:integral component of membrane (GO:0016021)	--	--	--	--	--	--	IPR018732 [Dpy-19/Dpy-19-like]	--	--
A2AJT4	Arginine/serine-rich protein PNISR	Pnisr	177386	178689	168932	189383	197386	188531	--	--	splicing factor, arginine/serine-rich 18	--	--	--	--	--	IPR031937 [PNN-interacting serine/arginine-rich protein]	nucleus protein	--
A2AKB9	DDB1- and CUL4-associated factor 10	Dcaf10	101421	92138.7	110218	104194	86905.7	104256	1	Molecular Function:protein binding (GO:0005515)	WD repeat-containing protein 32	--	--	FOG: WD40 repeat	R	General function prediction only ;	IPR001680 [WD40 repeat]	nucleus protein	--
A2AKG8	Focadhesin	Focad	156186	153539	149035	163978	153127	153254	--	--	--	--	--	--	--	--	IPR021392 [Focadhesin] ; IPR022542[Domain of unknown function DUF3730]	--	--
A2AKX3	Probable helicase senataxin	Setx	21304.3	21937.9	23386.8	24805.1	23293.3	20337.3	--	--	senataxin	3.6.4.-	--	tRNA-splicing endonuclease positive effector (SEN1)	A	RNA processing and modification ;	--	cytoplasm protein	--
A2AL36	Centriolin	Cntrl	58411.3	56574	51779.1	60907.1	52153	49233.9	--	--	centriolin	--	--	--	--	--	--	centrosome protein	--
A2ALW5	DnaJ homolog subfamily C member 25	Dnajc25	61968.4	65016.7	60915.2	69963	62914.7	78326.4	--	--	DnaJ homolog subfamily C member 25	--	--	Molecular chaperone (DnaJ superfamily)	O	Posttranslational modification, protein turnover, chaperones ;	IPR001623 [DnaJ domain]	mitochondrion protein	--
A2AM05	Centlein	Cntln	11253	12361.8	11895.8	15361	14443.7	12007.9	--	--	centlein	--	--	--	--	--	--	--	--
A2AM29	Protein AF-9	Mllt3	11664.3	10557.7	14128.1	14826.8	13233.7	10034	--	--	YEATS domain-containing protein 1/3	--	ko05202 Transcriptional misregulation in cancer	Transcription initiation factor IIF, auxiliary subunit	K	Transcription ;	IPR005033 [YEATS]	nucleus protein	--
A2AMZ4	NADH dehydrogenase [ubiquinone] 1 alpha subcomplex assembly factor 8	Ndufaf8	49170.6	38419.7	58076.8	67106.3	67586.1	44781.2	--	--	--	--	--	--	--	--	--	--	--
A2AN08	E3 ubiquitin-protein ligase UBR4	Ubr4	349559	354990	342756	343795	343289	360654	1	Molecular Function:zinc ion binding (GO:0008270)	E3 ubiquitin-protein ligase UBR4	2.3.2.27	ko05165 Human papillomavirus infection ko05203 Viral carcinogenesis	Zn-binding protein Push	T	Signal transduction mechanisms ;	IPR003126 [Zinc finger, UBR-type] ; IPR025704[E3 ubiquitin ligase, UBR4]	nucleus protein	--
A2APB8	Targeting protein for Xklp2	Tpx2	415764	393270	408655	509932	451327	365639	--	--	targeting protein for Xklp2	--	--	--	--	--	IPR015128 [Aurora-A binding] ; IPR027329[TPX2, C-terminal] ; IPR027330[TPX2 central domain]	nucleus protein	--
A2APY7	Arginine-hydroxylase NDUFAF5, mitochondrial	Ndufaf5	147862	148012	131509	163086	138075	141051	2	Biological Process:metabolic process (GO:0008152),Molecular Function:methyltransferase activity (GO:0008168)	NADH dehydrogenase [ubiquinone] 1 alpha subcomplex assembly factor 5	2.1.1.-	--	Predicted methyltransferase	R	General function prediction only ;	IPR013216 [Methyltransferase type 11]	extracell protein	--
A2AQ07	Tubulin beta-1 chain	Tubb1	78760.6	111717	80616.3	58463.9	94621.5	97197.2	1	Molecular Function:GTPase activity (GO:0003924)	tubulin beta	--	ko04145 Phagosome ko04540 Gap junction	Beta tubulin	Z	Cytoskeleton ;	IPR003008 [Tubulin/FtsZ, GTPase domain] ; IPR018316[Tubulin/FtsZ, 2-layer sandwich domain]	centrosome protein	--
A2AQ19	RNA polymerase-associated protein RTF1 homolog	Rtf1	231898	232653	222298	234686	218242	221971	1	Molecular Function:DNA binding (GO:0003677)	RNA polymerase-associated protein RTF1	--	--	Paf1/RNA polymerase II complex, RTF1 component (involved in regulation of TATA box-binding protein)	K	Transcription ;	IPR004343 [Plus-3 domain]	--	--
A2AQH4	BCL-6 corepressor-like protein 1	Bcorl1	24705.6	21054.8	20128.6	24888.1	19409	21768	--	--	--	--	--	--	--	--	IPR020683 [Ankyrin repeat-containing domain] ; IPR032365[BCL-6 corepressor, PCGF1 binding domain]	nucleus protein	--
A2AR02	Peptidyl-prolyl cis-trans isomerase G	Ppig	581892	563789	580386	585645	574385	618600	3	Biological Process:protein peptidyl-prolyl isomerization (GO:0000413),Molecular Function:peptidyl-prolyl cis-trans isomerase activity (GO:0003755),Biological Process:protein folding (GO:0006457)	peptidyl-prolyl isomerase G (cyclophilin G)	5.2.1.8	--	HSP90 co-chaperone CPR7/Cyclophilin	O	Posttranslational modification, protein turnover, chaperones ;	IPR002130 [Cyclophilin-type peptidyl-prolyl cis-trans isomerase domain]	endoplasmic reticulum protein	--
A2ARP1	Inositol hexakisphosphate and diphosphoinositol-pentakisphosphate kinase 1	Ppip5k1	22196.3	21693.4	21446.6	22539	21686	21570.8	1	Molecular Function:acid phosphatase activity (GO:0003993)	inositol-hexakisphosphate/diphosphoinositol-pentakisphosphate 1-kinase	2.7.4.24	ko04070 Phosphatidylinositol signaling system	Arp2/3 complex-interacting protein VIP1/Asp1, involved in regulation of actin cytoskeleton	Z	Cytoskeleton ;	IPR000560 [Histidine phosphatase superfamily, clade-2]	--	--
A2ARZ3	Fibrous sheath-interacting protein 2	Fsip2	61307.4	61679.9	34076.5	62105.3	52916.9	52220.8	--	--	--	--	--	--	--	--	IPR031554 [Fibrous sheath-interacting protein 2, C-terminal]	--	--
A2AS55	Ankyrin repeat domain-containing protein 16	Ankrd16	9251.48	9408.43	12547.7	11676.2	9310.29	14449.7	1	Molecular Function:protein binding (GO:0005515)	--	--	--	FOG: Ankyrin repeat	R	General function prediction only ;	IPR002110 [Ankyrin repeat] ; IPR020683[Ankyrin repeat-containing domain]	cytoskeleton protein	--
A2ASA8	Inositol 1,4,5-trisphosphate receptor-interacting protein-like 1	Itpripl1	37969	32449	36684.3	44758.7	42888.8	35841.2	--	--	--	--	--	--	--	--	IPR024810 [Mab-21 domain]	--	--
A2ASI5	Sodium channel protein type 3 subunit alpha	Scn3a	94174.2	45174.6	97994.7	118438	69495.9	107647	7	Cellular Component:voltage-gated sodium channel complex (GO:0001518),Molecular Function:ion channel activity (GO:0005216),Molecular Function:voltage-gated sodium channel activity (GO:0005248),Biological Process:ion transport (GO:0006811),Biological Process:sodium ion transport (GO:0006814),Cellular Component:membrane (GO:0016020),Biological Process:transmembrane transport (GO:0055085)	voltage-gated sodium channel type III alpha	--	ko04742 Taste transduction	Voltage-gated Ca2+ channels, alpha1 subunits	PT	Inorganic ion transport and metabolism ; Signal transduction mechanisms ;	IPR005821 [Ion transport domain] ; IPR010526[Sodium ion transport-associated] ; IPR024583[Voltage-gated Na+ ion channel, cytoplasmic domain]	--	--
A2ASQ1	Agrin	Agrn	14436.1	9195.87	11645.3	13662.3	9823.99	12689.4	1	Molecular Function:protein binding (GO:0005515)	agrin	--	ko04512 ECM-receptor interaction	Basement membrane-specific heparan sulfate proteoglycan (HSPG) core protein	O	Posttranslational modification, protein turnover, chaperones ;	IPR000082 [SEA domain] ; IPR000742[EGF-like domain] ; IPR001791[Laminin G domain] ; IPR002049[Laminin EGF domain] ; IPR002350[Kazal domain]	extracell protein	--
A2ASZ8	Mitochondrial adenyl nucleotide antiporter SLC25A25	Slc25a25	147040	158276	125408	176272	148845	162904	1	Molecular Function:calcium ion binding (GO:0005509)	solute carrier family 25 (mitochondrial phosphate transporter), member 23/24/25/41	--	--	Predicted mitochondrial carrier protein	F	Nucleotide transport and metabolism ;	IPR002048 [EF-hand domain] ; IPR018108[Mitochondrial substrate/solute carrier]	mitochondrion protein	--
A2AT37	Regulator of nonsense transcripts 2	Upf2	163770	158086	164996	167104	150104	154812	2	Molecular Function:RNA binding (GO:0003723),Molecular Function:protein binding (GO:0005515)	regulator of nonsense transcripts 2	--	ko03013 RNA transport ko03015 mRNA surveillance pathway	Nonsense-mediated mRNA decay 2 protein	A	RNA processing and modification ;	IPR003890 [MIF4G-like, type 3] ; IPR007193[Up-frameshift suppressor 2]	--	--
A2AUC9	Kelch-like protein 41	Klhl41	11635.5	14898.3	15000.6	13046.6	16670.5	18372	1	Molecular Function:protein binding (GO:0005515)	kelch repeat and BTB domain-containing protein 5/10	--	--	Proteins containing BTB/POZ and Kelch domains, involved in regulatory/signal transduction processes	TR	Signal transduction mechanisms ; General function prediction only ;	IPR000210 [BTB/POZ domain] ; IPR006652[Kelch repeat type 1] ; IPR011705[BTB/Kelch-associated]	cytoskeleton protein	ZBTB
A2AUM9	Centrosomal protein of 152 kDa	Cep152	38518.4	34317.5	33037.2	41795	35588.7	39834.4	--	--	centrosomal protein CEP152	--	--	--	--	--	--	centrosome protein	--
A2AUU0	tRNA N(3)-methylcytidine methyltransferase METTL8, mitochondrial	Mettl8	32853.3	32671.4	25315.2	27830.1	32553.6	34505.5	--	--	--	--	--	Predicted methyltransferase	R	General function prediction only ;	--	--	--
A2AUY4	Bromodomain adjacent to zinc finger domain protein 2B	Baz2b	135881	142291	127134	170995	146055	128605	3	Molecular Function:DNA binding (GO:0003677),Molecular Function:protein binding (GO:0005515),Cellular Component:nucleus (GO:0005634)	--	--	--	Chromatin remodeling complex WSTF-ISWI, large subunit (contains heterochromatin localization, PHD and BROMO domains)	B	Chromatin structure and dynamics ;	IPR001487 [Bromodomain] ; IPR001739[Methyl-CpG DNA binding] ; IPR018501[DDT domain] ; IPR019787[Zinc finger, PHD-finger] ; IPR028941[WHIM2 domain]	nucleus protein	MBD
A2AVZ9	Equilibrative nucleobase transporter 1	Slc43a3	58674.6	62355.6	36259.4	58492.6	74975.7	65655.4	2	Cellular Component:integral component of membrane (GO:0016021),Biological Process:transmembrane transport (GO:0055085)	MFS transporter, LAT3 family, solute carrier family 43, member 3	--	--	--	--	--	IPR011701 [Major facilitator superfamily]	--	--
A2AWA9	Rab GTPase-activating protein 1	Rabgap1	178561	176481	182994	169631	166327	180278	1	Molecular Function:protein binding (GO:0005515)	Rab GTPase-activating protein 1	--	--	Rab6 GTPase activator GAPCenA and related TBC domain proteins	R	General function prediction only ;	IPR000195 [Rab-GTPase-TBC domain] ; IPR006020[PTB/PI domain] ; IPR022164[Kinesin-like]	centrosome protein	--
A2AWL7	MAX gene-associated protein	Mga	2.58556e+06	2.58011e+06	2.51608e+06	2.76011e+06	2.52066e+06	2.46395e+06	2	Cellular Component:nucleus (GO:0005634),Molecular Function:protein dimerization activity (GO:0046983)	--	--	--	--	--	--	IPR001699 [Transcription factor, T-box] ; IPR011598[Myc-type, basic helix-loop-helix (bHLH) domain] ; IPR032060[Domain of unknown function DUF4801]	nucleus protein	T-box
A2AWP8	Rho guanine nucleotide exchange factor 10-like protein	Arhgef10l	245330	240837	244479	246192	238253	247883	2	Molecular Function:Rho guanyl-nucleotide exchange factor activity (GO:0005089),Biological Process:regulation of Rho protein signal transduction (GO:0035023)	Rho guanine nucleotide exchange factor 10	--	--	Predicted guanine nucleotide exchange factor	T	Signal transduction mechanisms ;	IPR000219 [Dbl homology (DH) domain]	plasma membrane protein	--
A2AWT3	Ataxin-7-like protein 3	Atxn7l3	12494.4	14875.4	11937.9	15892.2	11318.2	11419	--	--	SAGA-associated factor 11	--	--	--	--	--	IPR013243 [SCA7 domain] ; IPR013246[SAGA complex, Sgf11 subunit]	--	--
A2BDX3	Adenylyltransferase and sulfurtransferase MOCS3	Mocs3	137500	139928	141401	147274	137602	143445	1	Molecular Function:small protein activating enzyme activity (GO:0008641)	--	--	ko04122 Sulfur relay system	Molybdopterin synthase sulfurylase	H	Coenzyme transport and metabolism ;	IPR000594 [THIF-type NAD/FAD binding fold] ; IPR001763[Rhodanese-like domain]	nucleus protein	--
A2BE28	Ribosomal biogenesis protein LAS1L	Las1l	222979	206668	210483	221028	203874	217088	--	--	ribosomal biogenesis protein LAS1	--	--	Nuclear protein involved in cell morphogenesis and cell surface growth	R	General function prediction only ;	IPR007174 [Las1-like]	nucleus protein	--
A2BH40	AT-rich interactive domain-containing protein 1A	Arid1a	257740	241747	236183	272643	250032	246187	1	Molecular Function:DNA binding (GO:0003677)	AT-rich interactive domain-containing protein 1	--	ko05225 Hepatocellular carcinoma	SWI-SNF chromatin-remodeling complex protein	B	Chromatin structure and dynamics ;	IPR001606 [ARID DNA-binding domain] ; IPR033388[SWI/SNF-like complex subunit BAF250, C-terminal]	nucleus protein	ARID
A2CG49	Kalirin	Kalrn	3389.94	12489.3	10770.2	4085.42	10106	0	6	Molecular Function:protein kinase activity (GO:0004672),Molecular Function:Rho guanyl-nucleotide exchange factor activity (GO:0005089),Molecular Function:protein binding (GO:0005515),Molecular Function:ATP binding (GO:0005524),Biological Process:protein phosphorylation (GO:0006468),Biological Process:regulation of Rho protein signal transduction (GO:0035023)	triple functional domain protein	2.7.11.1	--	Multidomain protein, contains SPEC repeats, PH, SH3, and separate rac-specific and rho-specific guanine nucleotide exchange factor domains	T	Signal transduction mechanisms ;	IPR000219 [Dbl homology (DH) domain] ; IPR000719[Protein kinase domain] ; IPR001251[CRAL-TRIO lipid binding domain] ; IPR001452[SH3 domain] ; IPR001849[Pleckstrin homology domain] ; IPR002017[Spectrin repeat] ; IPR003961[Fibronectin type III] ; IPR013098[Immunoglobulin I-set]	cytoskeleton protein	--
A2CG63	AT-rich interactive domain-containing protein 4B	Arid4b	54911.3	53031	52492.9	51478.9	51609.4	49201.9	1	Molecular Function:DNA binding (GO:0003677)	AT-rich interactive domain-containing protein 4B	--	--	Dosage compensation regulatory complex/histone acetyltransferase complex, subunit MSL-3/MRG15/EAF3, and related CHROMO domain-containing proteins	BK	Chromatin structure and dynamics ; Transcription ;	IPR001606 [ARID DNA-binding domain] ; IPR012603[RBB1NT] ; IPR025995[RNA binding activity-knot of a chromodomain]	nucleus protein	ARID
A2RSJ4	Bridge-like lipid transfer protein family member 3B	Bltp3b	104461	97553.6	94517.1	104413	100037	102767	--	--	--	--	--	Uncharacterized conserved protein	S	Function unknown ;	IPR026854 [Vacuolar protein sorting-associated protein 13, N-terminal domain]	--	--
A2RSX7	tRNA wybutosine-synthesizing protein 5	Tyw5	146698	148684	157344	147622	131675	142431	--	--	tRNA wybutosine-synthesizing protein 5	1.14.11.42	--	Uncharacterized conserved protein, contains JmjC domain	BT	Chromatin structure and dynamics ; Signal transduction mechanisms ;	--	--	--
A2RSY1	KAT8 regulatory NSL complex subunit 3	Kansl3	48951.5	47225.7	51049.6	55862.7	43743.8	43723.9	--	--	regulatory NSL complex subunit 3	--	--	Predicted alpha/beta hydrolase	R	General function prediction only ;	--	--	--
A2RSY6	TRMT1-like protein	Trmt1l	134202	131275	126415	139306	127899	133200	3	Molecular Function:RNA binding (GO:0003723),Molecular Function:tRNA (guanine-N2-)-methyltransferase activity (GO:0004809),Biological Process:tRNA processing (GO:0008033)	--	--	--	tRNA methyltransferase	J	Translation, ribosomal structure and biogenesis ;	IPR002905 [tRNA methyltransferase, Trm1]	--	--
A2RT67	DENN domain-containing protein 3	Dennd3	76931.5	85824	74861.2	79743.4	83345.1	79890.4	--	--	DENN domain-containing protein 3	--	--	Calmodulin-binding protein CRAG, contains DENN domain	T	Signal transduction mechanisms ;	IPR001194 [DENN domain]	cytoplasm protein	--
A2RTL5	Arginine/serine-rich coiled-coil protein 2	Rsrc2	193516	197713	191943	187966	199848	194929	--	--	--	--	--	--	--	--	IPR028124 [Small acidic protein-like domain]	--	--
A3KFM7	Chromodomain-helicase-DNA-binding protein 6	Chd6	14273.7	14289.9	14062.8	14422.1	14029.1	11782.1	1	Molecular Function:ATP binding (GO:0005524)	chromodomain-helicase-DNA-binding protein 6	3.6.4.12	--	Chromodomain-helicase DNA-binding protein	K	Transcription ;	IPR000330 [SNF2-related, N-terminal domain] ; IPR001650[Helicase, C-terminal] ; IPR023780[Chromo domain]	cytoplasm protein	--
A3KGB4	TBC1 domain family member 8B	Tbc1d8b	61400.7	60794.7	59102.1	61213	54707	60139.2	--	--	TBC1 domain family member 8/9	--	--	GTPase-activating protein VRP	R	General function prediction only ;	IPR000195 [Rab-GTPase-TBC domain] ; IPR004182[GRAM domain]	centrosome protein	--
A3KGF7	1-phosphatidylinositol 4,5-bisphosphate phosphodiesterase beta-2	Plcb2	124283	121755	119771	116566	124559	123963	7	Molecular Function:phosphatidylinositol phospholipase C activity (GO:0004435),Molecular Function:calcium ion binding (GO:0005509),Molecular Function:protein binding (GO:0005515),Biological Process:lipid metabolic process (GO:0006629),Biological Process:signal transduction (GO:0007165),Biological Process:lipid catabolic process (GO:0016042),Biological Process:intracellular signal transduction (GO:…	phosphatidylinositol phospholipase C, beta	3.1.4.11	ko00562 Inositol phosphate metabolism ko01100 Metabolic pathways ko04015 Rap1 signaling pathway ko04020 Calcium signaling pathway ko04022 cGMP-PKG signaling pathway ko04062 Chemokine signaling pathway ko04070 Phosphatidylinositol signaling system ko04071 Sphingolipid signaling pathway ko04072 Phospholipase D signaling pathway ko04261 Adrenergic signaling in cardiomyocytes ko04270 Vascular smooth …	Phospholipase C	I	Lipid transport and metabolism ;	IPR000008 [C2 domain] ; IPR000909[Phosphatidylinositol-specific phospholipase C, X domain] ; IPR001711[Phospholipase C, phosphatidylinositol-specific, Y domain] ; IPR014815[Phospholipase C-beta, C-terminal domain] ; IPR015359[Phosphoinositide-specific phospholipase C, EF-hand-like domain]	cytoplasm protein	--
A3KGS3	Ral GTPase-activating protein subunit alpha-2	Ralgapa2	26884.3	26939.3	25208.7	28147.1	28029.1	26796.2	2	Molecular Function:GTPase activator activity (GO:0005096),Biological Process:regulation of small GTPase mediated signal transduction (GO:0051056)	--	--	--	Rap1-GTPase-activating protein (Rap1GAP)	T	Signal transduction mechanisms ;	IPR000331 [Rap GTPase activating protein domain]	cytoplasm protein	--
A3KGV1	Outer dense fiber protein 2	Odf2	13479.2	12012.2	12584.4	14266.8	12307.2	15468.9	--	--	outer dense fiber protein 2	--	--	--	--	--	--	centrosome protein	--
A3KMP2	Tetratricopeptide repeat protein 38	Ttc38	59662.7	60677.5	56858.3	59216.2	57837.6	58635.6	--	--	--	--	--	Uncharacterized conserved protein	S	Function unknown ;	--	--	--
A6H5X4	PHD finger protein 11	Phf11	317113	312861	323120	358260	336320	333320	--	--	--	--	--	Transcription factor TCF20	K	Transcription ;	--	cytoplasm protein	--
A6H5Y3	Methionine synthase	Mtr	71251.9	62902.8	68604.8	67499.2	65070.4	69467.1	6	Cellular Component:intracellular (GO:0005622),Molecular Function:methionine synthase activity (GO:0008705),Biological Process:methionine biosynthetic process (GO:0009086),Molecular Function:cobalamin binding (GO:0031419),Biological Process:pteridine-containing compound metabolic process (GO:0042558),Molecular Function:metal ion binding (GO:0046872)	5-methyltetrahydrofolate--homocysteine methyltransferase	2.1.1.13	ko00270 Cysteine and methionine metabolism ko00450 Selenocompound metabolism ko00670 One carbon pool by folate ko01100 Metabolic pathways ko01230 Biosynthesis of amino acids	--	--	--	IPR000489 [Pterin-binding domain] ; IPR003726[Homocysteine-binding domain] ; IPR003759[Cobalamin (vitamin B12)-binding module, cap domain] ; IPR004223[Vitamin B12-dependent methionine synthase, activation domain] ; IPR006158[Cobalamin (vitamin B12)-binding domain]	cytoplasm protein	--
A6H5Z3	Exocyst complex component 6B	Exoc6b	67254.4	66727.5	59530.9	64613.6	69839.9	62760.2	2	Cellular Component:exocyst (GO:0000145),Biological Process:vesicle docking involved in exocytosis (GO:0006904)	exocyst complex component 6	--	--	Exocyst complex, subunit SEC15	U	Intracellular trafficking, secretion, and vesicular transport ;	IPR007225 [Exocyst complex component EXOC6/Sec15]	--	--
A6H611	Mitochondrial intermediate peptidase	Mipep	290158	289817	280221	304328	286268	281896	2	Molecular Function:metalloendopeptidase activity (GO:0004222),Biological Process:proteolysis (GO:0006508)	mitochondrial intermediate peptidase	3.4.24.59	--	Metalloendopeptidase family - mitochondrial intermediate peptidase	O	Posttranslational modification, protein turnover, chaperones ;	IPR001567 [Peptidase M3A/M3B catalytic domain]	mitochondrion protein	--
A6H619	PHD and RING finger domain-containing protein 1	Phrf1	112607	103224	97848.6	107643	106285	99617.8	2	Molecular Function:protein binding (GO:0005515),Molecular Function:zinc ion binding (GO:0008270)	PHD and RING finger domain-containing protein 1	--	--	PHD Zn-finger protein	R	General function prediction only ;	IPR001841 [Zinc finger, RING-type] ; IPR019787[Zinc finger, PHD-finger]	nucleus protein	--
A6H630	Damage-control phosphatase ARMT1	Armt1	109918	112879	106247	102445	95449.1	104579	--	--	--	--	--	Uncharacterized conserved protein	S	Function unknown ;	IPR002791 [Domain of unknown function DUF89]	--	--
A6H687	SAC3 domain-containing protein 1	Sac3d1	24150.3	21706.7	20395.3	28103.3	22784.2	20870.2	--	--	SAC3 domain-containing protein 1	--	--	Nuclear protein export factor	UD	Intracellular trafficking, secretion, and vesicular transport ; Cell cycle control, cell division, chromosome partitioning ;	IPR005062 [SAC3/GANP/THP3]	--	--
A6H6A9	Rab GTPase-activating protein 1-like	Rabgap1l	22590.5	24150.9	22903.6	26893.1	25464.5	24966.9	--	--	Rab GTPase-activating protein 1	--	--	Rab6 GTPase activator GAPCenA and related TBC domain proteins	R	General function prediction only ;	IPR000195 [Rab-GTPase-TBC domain] ; IPR022164[Kinesin-like]	centrosome protein	--
A6H8H2	DENN domain-containing protein 4C	Dennd4c	205715	199713	198738	197362	193235	193011	--	--	DENN domain-containing protein 4	--	--	Calmodulin-binding protein CRAG, contains DENN domain	T	Signal transduction mechanisms ;	IPR001194 [DENN domain] ; IPR005112[dDENN domain] ; IPR005113[uDENN domain]	cytoplasm protein	--
A6PWY4	WD repeat-containing protein 76	Wdr76	42812.6	40822.9	48601.6	56693.7	45804.8	43015.7	--	--	--	--	--	WD40 protein	S	Function unknown ;	--	nucleus protein	--
A6X8Z5	Rho GTPase-activating protein 31	Arhgap31	11059.2	12879	8334.03	14116.4	10041.7	11852.1	1	Biological Process:signal transduction (GO:0007165)	Rho GTPase-activating protein 31	--	--	Predicted Rho GTPase-activating protein CdGAPr	T	Signal transduction mechanisms ;	IPR000198 [Rho GTPase-activating protein domain]	Golgi apparatus protein	--
A6X919	Protein C-mannosyl-transferase DPY19L1	Dpy19l1	116665	130438	109472	150806	117150	119656	1	Cellular Component:integral component of membrane (GO:0016021)	--	--	--	Predicted membrane protein	S	Function unknown ;	IPR018732 [Dpy-19/Dpy-19-like]	--	--
A6X935	Inter alpha-trypsin inhibitor, heavy chain 4	Itih4	45434.6	102191	82073.1	53203.4	57477.9	71034.1	2	Molecular Function:serine-type endopeptidase inhibitor activity (GO:0004867),Biological Process:hyaluronan metabolic process (GO:0030212)	--	--	--	--	--	--	IPR002035 [von Willebrand factor, type A] ; IPR010600[Inter-alpha-trypsin inhibitor heavy chain, C-terminal] ; IPR013694[VIT domain]	extracell protein	--
A7RDN6	Renalase	Rnls	14907.9	10635.7	12459.7	9029.74	8285.29	10137.5	2	Molecular Function:oxidoreductase activity (GO:0016491),Biological Process:oxidation-reduction process (GO:0055114)	renalase	1.6.3.5	--	--	--	--	IPR002937 [Amine oxidase]	extracell protein	--
A8C756	tRNA (32-2-O)-methyltransferase regulator THADA	Thada	127633	133199	130062	127672	125744	126942	--	--	--	--	--	Cell cycle-associated protein	D	Cell cycle control, cell division, chromosome partitioning ;	IPR019442 [Domain of unknown function DUF2428, death-receptor-like]	--	--
A8VU90	Ankyrin repeat and LEM domain-containing protein 1	Ankle1	21051.6	22578.1	11478.6	13598.4	11308	14906.5	--	--	ankyrin repeat and LEM domain-containing protein 1	--	--	--	--	--	IPR003887 [LEM domain] ; IPR020683[Ankyrin repeat-containing domain]	cytoskeleton protein	--
A8Y5H7	SEC14-like protein 1	Sec14l1	114732	110952	117001	113310	101904	111228	--	--	--	--	--	Phosphatidylinositol transfer protein SEC14 and related proteins	I	Lipid transport and metabolism ;	IPR001251 [CRAL-TRIO lipid binding domain] ; IPR006797[PRELI/MSF1 domain] ; IPR011074[CRAL/TRIO, N-terminal domain]	nucleus protein	--
B0V2N1	Receptor-type tyrosine-protein phosphatase S	Ptprs	358031	386047	354292	426713	421956	426964	3	Molecular Function:protein tyrosine phosphatase activity (GO:0004725),Molecular Function:protein binding (GO:0005515),Biological Process:protein dephosphorylation (GO:0006470)	receptor-type tyrosine-protein phosphatase S	3.1.3.48	--	Protein tyrosine phosphatase	T	Signal transduction mechanisms ;	IPR000242 [PTP type protein phosphatase] ; IPR003961[Fibronectin type III] ; IPR013098[Immunoglobulin I-set]	plasma membrane protein	--
B1AQJ2	Ubiquitin carboxyl-terminal hydrolase 36	Usp36	225094	209437	200719	231639	224262	216749	2	Biological Process:protein deubiquitination (GO:0016579),Molecular Function:thiol-dependent ubiquitinyl hydrolase activity (GO:0036459)	ubiquitin carboxyl-terminal hydrolase 36/42	3.4.19.12	--	Ubiquitin carboxyl-terminal hydrolase	O	Posttranslational modification, protein turnover, chaperones ;	IPR001394 [Peptidase C19, ubiquitin carboxyl-terminal hydrolase]	nucleus protein	--
B1AR13	CDGSH iron-sulfur domain-containing protein 3, mitochondrial	Cisd3	30453.2	30012.8	21645.6	29892.9	26512.6	33841.2	1	Cellular Component:intracellular membrane-bounded organelle (GO:0043231)	--	--	--	Uncharacterized conserved protein containing CDGSH-type Zn-finger	S	Function unknown ;	IPR018967 [Iron sulphur-containing domain, CDGSH-type]	--	--
B1ARD6	Schlafen family member 9	Slfn9	152452	158740	153860	150725	147068	150427	1	Molecular Function:ATP binding (GO:0005524)	--	--	--	--	--	--	IPR007421 [Schlafen, AAA domain] ; IPR018647[Domain of unknown function DUF2075]	--	--
B1ARD8	Schlafen family member 8	Slfn8	11838.4	11982.8	7927.82	12645.9	13439.5	11908.6	1	Molecular Function:ATP binding (GO:0005524)	--	--	--	--	--	--	IPR007421 [Schlafen, AAA domain] ; IPR018647[Domain of unknown function DUF2075]	--	--
B1ARW8	Uncharacterized protein C1orf122 homolog		49988.2	70317.6	65291	74763	61522.7	68892.6	--	--	--	--	--	--	--	--	IPR031714 [Protein of unknown function DUF4726]	--	--
B1AT66	Monocarboxylate transporter 7	Slc16a6	18476.8	17740.8	20877.5	21483	19845	18199.9	2	Cellular Component:integral component of membrane (GO:0016021),Biological Process:transmembrane transport (GO:0055085)	MFS transporter, MCP family, solute carrier family 16 (monocarboxylic acid transporters), member 6	--	--	Monocarboxylate transporter	G	Carbohydrate transport and metabolism ;	IPR011701 [Major facilitator superfamily]	plasma membrane protein	--
B1AUE5	Peroxisome biogenesis factor 10	Pex10	100732	99798.4	103747	112545	103896	107698	--	--	peroxin-10	--	ko04146 Peroxisome	Predicted E3 ubiquitin ligase, integral peroxisomal membrane protein	O	Posttranslational modification, protein turnover, chaperones ;	IPR006845 [Pex, N-terminal]	endoplasmic reticulum protein	--
B1AUR6	Protein MMS22-like	Mms22l	339744	306995	295877	345346	306755	317154	--	--	--	--	--	--	--	--	IPR029424 [MMS22-like, C-terminal] ; IPR029425[Protein MMS22-like, N-terminal]	--	--
B1AVH7	TBC1 domain family member 2A	Tbc1d2	914639	929763	954977	899691	862435	939384	--	--	TBC1 domain family member 2A	--	--	Ypt/Rab GTPase activating protein	U	Intracellular trafficking, secretion, and vesicular transport ;	IPR000195 [Rab-GTPase-TBC domain] ; IPR001849[Pleckstrin homology domain]	nucleus protein	--
B1AVY7	Kinesin-like protein KIF16B	Kif16b	71980.6	66314	69427.9	82107.7	73179.3	71635.5	6	Molecular Function:microtubule motor activity (GO:0003777),Molecular Function:protein binding (GO:0005515),Molecular Function:ATP binding (GO:0005524),Biological Process:microtubule-based movement (GO:0007018),Molecular Function:microtubule binding (GO:0008017),Molecular Function:phosphatidylinositol binding (GO:0035091)	kinesin family member 16B	--	--	Kinesin-like protein	Z	Cytoskeleton ;	IPR000253 [Forkhead-associated (FHA) domain] ; IPR001683[Phox homologous domain] ; IPR001752[Kinesin motor domain]	cytoskeleton protein	--
B1AVZ0	Uracil phosphoribosyltransferase homolog	Uprt	110188	126169	113864	118107	113509	125039	--	--	uracil phosphoribosyltransferase	2.4.2.9	ko00240 Pyrimidine metabolism ko01100 Metabolic pathways	Predicted uracil phosphoribosyltransferase	R	General function prediction only ;	IPR029057 [Phosphoribosyltransferase-like]	nucleus protein	--
B1AWL2	Zinc finger protein 462	Znf462	13280.1	7346.39	11921	8997.37	9138.03	8052.84	--	--	--	--	--	FOG: Zn-finger	R	General function prediction only ;	--	nucleus protein	--
B1AX39	Zinc finger CCHC domain-containing protein 7	Zcchc7	48238.8	49012.8	53774.3	67623.2	46121.2	48438	2	Molecular Function:nucleic acid binding (GO:0003676),Molecular Function:zinc ion binding (GO:0008270)	protein AIR1/2	--	ko03018 RNA degradation	E3 ubiquitin ligase interacting with arginine methyltransferase	O	Posttranslational modification, protein turnover, chaperones ;	IPR001878 [Zinc finger, CCHC-type]	--	--
B1AXD8	Akirin-2	Akirin2	41104.3	39171.4	40174.5	45308.9	46357	33406.1	--	--	--	--	--	Uncharacterized conserved protein	S	Function unknown ;	--	--	--
B1AXP6	Mitochondrial import receptor subunit TOM5 homolog	Tomm5	626051	724678	633027	734886	733286	691562	1	Cellular Component:mitochondrial outer membrane translocase complex (GO:0005742)	mitochondrial import receptor subunit TOM5	--	--	--	--	--	IPR029179 [Mitochondrial import receptor subunit TOM5 homologue]	--	--
B1AY10	Transcriptional repressor NF-X1	Nfx1	83189.2	80334.1	83452.8	95582.5	93018.1	84173.8	3	Molecular Function:nucleic acid binding (GO:0003676),Cellular Component:nucleus (GO:0005634),Molecular Function:zinc ion binding (GO:0008270)	transcriptional repressor NF-X1	--	ko05165 Human papillomavirus infection	Transcription factor NF-X1, contains NFX-type Zn2+-binding and R3H domains	K	Transcription ;	IPR000967 [Zinc finger, NF-X1-type] ; IPR001374[R3H domain]	--	zf-NF-X1
B1AY13	Ubiquitin carboxyl-terminal hydrolase 24	Usp24	398909	394143	389800	397575	388635	398282	2	Biological Process:protein deubiquitination (GO:0016579),Molecular Function:thiol-dependent ubiquitinyl hydrolase activity (GO:0036459)	ubiquitin carboxyl-terminal hydrolase 9/24	3.4.19.12	--	Ubiquitin carboxyl-terminal hydrolase	O	Posttranslational modification, protein turnover, chaperones ;	IPR001394 [Peptidase C19, ubiquitin carboxyl-terminal hydrolase]	cytoplasm protein	--
B1AZ99	OTU domain-containing protein 3	Otud3	15933.1	13632.1	15755.9	16055.6	11951.1	15476.1	--	--	OTU domain-containing protein 3	3.4.19.12	--	--	--	--	IPR003323 [OTU domain]	--	--
B1AZA5	Transmembrane protein 245	Tmem245	85375.9	87847	78077.3	104624	87445.4	86334.4	--	--	--	--	--	Uncharacterized membrane protein	S	Function unknown ;	IPR002549 [Transmembrane protein TqsA-like]	--	--
B1AZI6	THO complex subunit 2	Thoc2	448407	444970	425159	472668	430988	435741	--	--	THO complex subunit 2	--	ko03013 RNA transport ko03040 Spliceosome	KEKE-like motif-containing transcription regulator (Rlr1)/suppressor of sin4	K	Transcription ;	IPR021418 [THO complex, subunitTHOC2, C-terminal] ; IPR021726[THO complex, subunitTHOC2, N-terminal] ; IPR032302[THO complex subunit 2, N-terminal domain]	--	--
B1AZP2	Disks large-associated protein 4	Dlgap4	191240	187898	195387	186313	186867	187656	1	Biological Process:signaling (GO:0023052)	--	--	--	SAP-90/PSD-95 associated protein-related protein (Vulcan)	T	Signal transduction mechanisms ;	IPR005026 [SAPAP family]	nucleus protein	--
B1B212	Histocompatibility antigen 60b	H60b	252026	263387	243559	255274	258547	252043	--	--	--	--	--	--	--	--	--	--	--
B2RQC2	Ubiquitin carboxyl-terminal hydrolase 42	Usp42	63356.6	55962.7	59326.3	82059.6	69132.2	67897.9	2	Biological Process:protein deubiquitination (GO:0016579),Molecular Function:thiol-dependent ubiquitinyl hydrolase activity (GO:0036459)	ubiquitin carboxyl-terminal hydrolase 36/42	3.4.19.12	--	Ubiquitin carboxyl-terminal hydrolase	O	Posttranslational modification, protein turnover, chaperones ;	IPR001394 [Peptidase C19, ubiquitin carboxyl-terminal hydrolase]	nucleus protein	--
B2RQC6	Multifunctional protein CAD	Cad	1.90557e+06	1.90708e+06	1.91286e+06	1.82869e+06	1.86245e+06	1.92906e+06	5	Molecular Function:ATP binding (GO:0005524),Biological Process:cellular amino acid metabolic process (GO:0006520),Molecular Function:amino acid binding (GO:0016597),Molecular Function:carboxyl- or carbamoyltransferase activity (GO:0016743),Molecular Function:hydrolase activity (GO:0016787)	--	--	ko00240 Pyrimidine metabolism ko00250 Alanine, aspartate and glutamate metabolism ko01100 Metabolic pathways	Multifunctional pyrimidine synthesis protein CAD (includes carbamoyl-phophate synthetase, aspartate transcarbamylase, and glutamine amidotransferase)	R	General function prediction only ;	IPR002474 [Carbamoyl-phosphate synthase, small subunit N-terminal domain] ; IPR005479[Carbamoyl-phosphate synthetase large subunit-like, ATP-binding domain] ; IPR005480[Carbamoyl-phosphate synthetase, large subunit oligomerisation domain] ; IPR006131[Aspartate/ornithine carbamoyltransferase, Asp/Orn-binding domain] ; IPR006132[Aspartate/ornithine carbamoyltransferase, carbamoyl-P binding] ; IPR00…	cytoplasm protein	--
B2RR83	3-5 RNA helicase YTHDC2	Ythdc2	257592	240685	248929	264576	240444	243885	4	Molecular Function:nucleic acid binding (GO:0003676),Molecular Function:RNA binding (GO:0003723),Molecular Function:helicase activity (GO:0004386),Molecular Function:ATP binding (GO:0005524)	ATP-dependent RNA helicase YTHDC2	3.6.4.13	--	ATP-dependent RNA helicase A	A	RNA processing and modification ;	IPR001374 [R3H domain] ; IPR001650[Helicase, C-terminal] ; IPR007275[YTH domain] ; IPR007502[Helicase-associated domain] ; IPR011545[DEAD/DEAH box helicase domain] ; IPR011709[Domain of unknown function DUF1605]	nucleus protein	--
B2RRD7	Peregrin	Brpf1	165135	175680	177021	195276	166960	164042	1	Molecular Function:protein binding (GO:0005515)	bromodomain and PHD finger-containing protein 1	--	--	PHD finger protein BR140/LIN-49	R	General function prediction only ;	IPR000313 [PWWP domain] ; IPR001487[Bromodomain] ; IPR019542[Enhancer of polycomb-like, N-terminal]	cytoplasm protein	--
B2RRE7	OTU domain-containing protein 4	Otud4	194204	194510	196519	201288	191593	189647	--	--	OTU domain-containing protein 4	3.4.19.12	--	--	--	--	IPR003323 [OTU domain]	--	--
B2RS91	RNA polymerase I-specific transcription initiation factor RRN3	Rrn3	36565	38394.6	39002.4	41330.9	33143.1	39056.4	--	--	RNA polymerase I-specific transcription initiation factor RRN3	--	--	RNA polymerase I transcription factor	K	Transcription ;	IPR007991 [RNA polymerase I specific transcription initiation factor RRN3]	--	--
B2RUR8	OTU domain-containing protein 7B	Otud7b	86016.1	88928	84096.9	89627.5	85895.1	84307.6	2	Molecular Function:DNA binding (GO:0003677),Molecular Function:zinc ion binding (GO:0008270)	OTU domain-containing protein 7	3.4.19.12	--	NF-kappa B regulator AP20/Cezanne	T	Signal transduction mechanisms ;	IPR002653 [Zinc finger, A20-type] ; IPR003323[OTU domain]	nucleus protein	--
B2RWS6	Histone acetyltransferase p300	Ep300	216607	220016	219859	242544	231922	231025	8	Cellular Component:histone acetyltransferase complex (GO:0000123),Molecular Function:transcription cofactor activity (GO:0003712),Molecular Function:transcription coactivator activity (GO:0003713),Molecular Function:histone acetyltransferase activity (GO:0004402),Molecular Function:protein binding (GO:0005515),Cellular Component:nucleus (GO:0005634),Molecular Function:zinc ion binding (GO:0008270…	E1A/CREB-binding protein	2.3.1.48	ko04024 cAMP signaling pathway ko04066 HIF-1 signaling pathway ko04068 FoxO signaling pathway ko04110 Cell cycle ko04310 Wnt signaling pathway ko04330 Notch signaling pathway ko04350 TGF-beta signaling pathway ko04520 Adherens junction ko04630 Jak-STAT signaling pathway ko04720 Long-term potentiation ko04916 Melanogenesis ko04919 Thyroid hormone signaling pathway ko04922 Glucagon signaling pathwa…	CREB binding protein/P300 and related TAZ Zn-finger proteins	K	Transcription ;	IPR000197 [Zinc finger, TAZ-type] ; IPR000433[Zinc finger, ZZ-type] ; IPR001487[Bromodomain] ; IPR003101[Coactivator CBP, KIX domain] ; IPR010303[CREB-binding protein/p300, atypical RING domain] ; IPR013178[Histone acetyltransferase Rtt109/CBP] ; IPR014744[Nuclear receptor coactivator, CREB-bp-like, interlocking]	nucleus protein	--
B2RX14	Terminal uridylyltransferase 4	Tut4	59168.8	58236.5	59958.9	60594.9	58260.5	58768.3	3	Molecular Function:nucleic acid binding (GO:0003676),Molecular Function:zinc ion binding (GO:0008270),Molecular Function:nucleotidyltransferase activity (GO:0016779)	terminal uridylyltransferase	2.7.7.52	--	S-M checkpoint control protein CID1 and related nucleotidyltransferases	D	Cell cycle control, cell division, chromosome partitioning ;	IPR001878 [Zinc finger, CCHC-type] ; IPR002058[PAP/25A-associated] ; IPR002934[Polymerase, nucleotidyl transferase domain]	cytoplasm protein	--
B2RX88	Centrosome and spindle pole associated protein 1	Cspp1	7915.66	10770.7	10254.9	8681.05	6810.91	12023.5	--	--	centrosome and spindle pole-associated protein 1	--	--	--	--	--	--	centrosome protein	--
B2RXC1	Trafficking protein particle complex subunit 11	Trappc11	119411	122125	121261	111744	115979	116815	--	--	trafficking protein particle complex subunit 11	--	--	Uncharacterized conserved protein	S	Function unknown ;	IPR021773 [Foie gras liver health family 1] ; IPR025876[Trafficking protein particle complex subunit 11, C-terminal]	--	--
B2RXR6	Serine/threonine-protein phosphatase 6 regulatory ankyrin repeat subunit B	Ankrd44	34255.8	33771	31674.8	29704	28000.7	37692.9	--	--	serine/threonine-protein phosphatase 6 regulatory ankyrin repeat subunit B	--	--	FOG: Ankyrin repeat	R	General function prediction only ;	IPR020683 [Ankyrin repeat-containing domain]	cytoskeleton protein	--
B2RXS4	Plexin-B2	Plxnb2	468963	472220	443455	499325	468411	478437	2	Molecular Function:protein binding (GO:0005515),Cellular Component:membrane (GO:0016020)	plexin B	--	ko04360 Axon guidance	Plexins (functional semaphorin receptors)	T	Signal transduction mechanisms ;	IPR001627 [Sema domain] ; IPR002165[Plexin repeat] ; IPR002909[IPT domain] ; IPR013548[Plexin, cytoplasmic RasGAP domain]	plasma membrane protein	--
B2RXV4	Heme transporter FLVCR1	Flvcr1	72508.9	70311.8	72088.2	80361.8	68740.7	80770	2	Cellular Component:integral component of membrane (GO:0016021),Biological Process:transmembrane transport (GO:0055085)	MFS transporter, FLVCR family, feline leukemia virus subgroup C receptor-related protein	--	--	Permease of the major facilitator superfamily	R	General function prediction only ;	IPR011701 [Major facilitator superfamily]	plasma membrane protein	--
B2RY04	Dedicator of cytokinesis protein 5	Dock5	140421	148307	145731	147230	149571	148939	1	Molecular Function:protein binding (GO:0005515)	dedicator of cytokinesis protein 5	--	--	Signaling protein DOCK180	T	Signal transduction mechanisms ;	IPR001452 [SH3 domain] ; IPR010703[Dedicator of cytokinesis, C-terminal] ; IPR027007[DHR-1 domain] ; IPR032376[Dedicator of cytokinesis, N-terminal domain]	cytoskeleton protein	--
B2RY56	RNA-binding protein 25	Rbm25	1.08341e+06	1.07954e+06	1.06637e+06	1.11525e+06	1.07262e+06	1.08119e+06	2	Molecular Function:nucleic acid binding (GO:0003676),Biological Process:mRNA processing (GO:0006397)	RNA-binding protein 25	--	ko03040 Spliceosome	U1 snRNP complex, subunit SNU71 and related PWI-motif proteins	A	RNA processing and modification ;	IPR000504 [RNA recognition motif domain] ; IPR002483[PWI domain]	--	--
B7ZMP1	Xaa-Pro aminopeptidase 3	Xpnpep3	156049	157536	144630	173304	158970	157866	2	Molecular Function:aminopeptidase activity (GO:0004177),Molecular Function:manganese ion binding (GO:0030145)	Xaa-Pro aminopeptidase	3.4.11.9	--	Putative Xaa-Pro aminopeptidase	E	Amino acid transport and metabolism ;	IPR000994 [Peptidase M24] ; IPR007865[Aminopeptidase P, N-terminal]	--	--
B7ZNG0	Kinesin-like protein KIF7	Kif7	9549.27	8921.76	6606.79	9604.26	5443.55	6568.36	4	Molecular Function:microtubule motor activity (GO:0003777),Molecular Function:ATP binding (GO:0005524),Biological Process:microtubule-based movement (GO:0007018),Molecular Function:microtubule binding (GO:0008017)	kinesin family member 7	--	ko04340 Hedgehog signaling pathway ko05200 Pathways in cancer ko05217 Basal cell carcinoma	--	--	--	IPR001752 [Kinesin motor domain]	nucleus protein	--
B7ZNG4	Tastin	Troap	15400.2	21599.8	15806.1	27121.4	16530	17652.4	--	--	--	--	--	--	--	--	--	cytoplasm protein	--
B8JKV0	Protein AMN1 homolog	Amn1	20838.3	21812.5	24223.4	21862.6	26649.8	24159.1	1	Molecular Function:protein binding (GO:0005515)	--	--	--	Leucine rich repeat proteins, some proteins contain F-box	R	General function prediction only ;	IPR001611 [Leucine-rich repeat]	nucleus protein	--
B8ZXI1	Queuine tRNA-ribosyltransferase accessory subunit 2	Qtrt2	188222	180698	199056	182418	174826	185308	1	Biological Process:tRNA modification (GO:0006400)	queuine tRNA-ribosyltransferase subunit QTRTD1	2.4.2.29	--	Queuine-tRNA ribosyltransferase	A	RNA processing and modification ;	IPR002616 [tRNA-guanine(15) transglycosylase-like]	--	--
B9EJ57	Transcription termination factor 1b, mitochondrial	Mterf1b	18887.8	18583.1	22247.8	16529.3	17410.9	16948.3	1	Molecular Function:double-stranded DNA binding (GO:0003690)	transcription termination factor, mitochondrial	--	--	Mitochondrial transcription termination factor, mTERF	KR	Transcription ; General function prediction only ;	IPR003690 [Transcription termination factor, mitochondrial/chloroplastic]	mitochondrion protein	--
B9EJ80	PDZ domain-containing protein 8	Pdzd8	122054	115682	114889	124457	110620	125111	2	Molecular Function:protein binding (GO:0005515),Biological Process:intracellular signal transduction (GO:0035556)	--	--	--	Predicted protein kinase	R	General function prediction only ;	IPR001478 [PDZ domain] ; IPR002219[Protein kinase C-like, phorbol ester/diacylglycerol-binding domain]	plasma membrane protein	--
B9EJ86	Oxysterol-binding protein-related protein 8	Osbpl8	786846	865022	822902	920754	845246	866151	--	--	oxysterol-binding protein-related protein 8	--	--	Oxysterol-binding protein	T	Signal transduction mechanisms ;	IPR000648 [Oxysterol-binding protein] ; IPR001849[Pleckstrin homology domain]	Golgi apparatus protein	--
B9EJA2	Cortactin-binding protein 2	Cttnbp2	0	48981.2	44987.5	43896.4	39726.1	38942.4	--	--	--	--	--	--	--	--	IPR019131 [Cortactin-binding protein-2, N-terminal] ; IPR020683[Ankyrin repeat-containing domain]	cytoskeleton protein	--
B9EJR8	Dynein axonemal assembly factor 5	Dnaaf5	218556	212053	211655	210277	209012	215985	--	--	dynein assembly factor 5, axonemal	--	--	--	--	--	IPR032878 [Vacuole morphology and inheritance protein 14, Fab1-binding region]	--	--
B9EKI3	TATA element modulatory factor	Tmf1	316143	341014	340735	351821	302129	311753	--	--	TATA element modulatory factor	--	--	Transcription factor TMF, TATA element modulatory factor	K	Transcription ;	IPR022091 [TATA element modulatory factor 1 TATA binding] ; IPR022092[TATA element modulatory factor 1 DNA binding]	--	--
C0HKD8	Microfibrillar-associated protein 1A	Mfap1a	325330	296761	293814	373402	348589	309891	--	--	microfibrillar-associated protein 1	--	--	Microfibrillar-associated protein MFAP1	Z	Cytoskeleton ;	IPR009730 [Micro-fibrillar-associated protein 1, C-terminal]	extracell protein	--
C0HKE1	Histone H2A type 1-B	H2ac4	100841	127537	70535.8	65128.1	49506.1	60151	1	Molecular Function:DNA binding (GO:0003677)	histone H2A	--	ko04217 Necroptosis ko05034 Alcoholism ko05322 Systemic lupus erythematosus	Histone 2A	B	Chromatin structure and dynamics ;	IPR007125 [Histone H2A/H2B/H3] ; IPR032454[Histone H2A, C-terminal domain]	nucleus protein	--
C0HKG5	Ribonuclease T2-A	Rnaset2a	65120.8	72781.1	61544.4	74438.6	75538.4	70783.5	2	Molecular Function:RNA binding (GO:0003723),Molecular Function:ribonuclease T2 activity (GO:0033897)	ribonuclease T2	3.1.27.1	--	Ribonuclease, T2 family	A	RNA processing and modification ;	IPR001568 [Ribonuclease T2-like]	--	--
C3VPR6	Protein NLRC5	Nlrc5	4821.03	2939.05	1875.26	4902.48	5082.92	4897.9	1	Molecular Function:protein binding (GO:0005515)	--	--	--	LRR-containing protein	S	Function unknown ;	IPR001611 [Leucine-rich repeat]	cytoplasm protein	--
D0QMC3	Myeloid cell nuclear differentiation antigen-like protein	Mndal	458511	413132	417698	506362	475748	375660	--	--	--	--	--	--	--	--	IPR004020 [DAPIN domain] ; IPR004021[HIN-200/IF120x]	cytoplasm protein	--
D3YUB6	BTB/POZ domain-containing protein 8	Btbd8	38190.9	37470.1	35964.4	40766.8	38613.2	30120.2	1	Molecular Function:protein binding (GO:0005515)	BTB/POZ domain-containing protein 8	--	--	--	--	--	IPR000210 [BTB/POZ domain] ; IPR027907[Domain of unknown function DUF4596]	cytoskeleton protein	ZBTB
D3YUJ3	Cyclin-Y-like protein 1	Ccnyl1	33549.1	29993.5	33200.5	14990.2	22306.2	21675.6	--	--	--	--	--	Predicted cyclin	R	General function prediction only ;	IPR006671 [Cyclin, N-terminal]	--	--
D3YX43	V-set and immunoglobulin domain-containing protein 10	Vsig10	30109	45231.9	42671.4	43859.3	37446	37240.7	--	--	--	--	--	--	--	--	IPR013098 [Immunoglobulin I-set]	extracell protein	--
D3YXJ0	Diacylglycerol kinase eta	Dgkh	88329.1	82568.1	94929.9	88478	91270.8	90798	5	Molecular Function:diacylglycerol kinase activity (GO:0004143),Molecular Function:protein binding (GO:0005515),Biological Process:protein kinase C-activating G-protein coupled receptor signaling pathway (GO:0007205),Molecular Function:kinase activity (GO:0016301),Biological Process:intracellular signal transduction (GO:0035556)	diacylglycerol kinase (ATP)	2.7.1.107	ko00561 Glycerolipid metabolism ko00564 Glycerophospholipid metabolism ko01100 Metabolic pathways ko04070 Phosphatidylinositol signaling system ko04072 Phospholipase D signaling pathway ko05231 Choline metabolism in cancer	Diacylglycerol kinase	I	Lipid transport and metabolism ;	IPR000756 [Diacylglycerol kinase, accessory domain] ; IPR001206[Diacylglycerol kinase, catalytic domain] ; IPR001660[Sterile alpha motif domain] ; IPR001849[Pleckstrin homology domain] ; IPR002219[Protein kinase C-like, phorbol ester/diacylglycerol-binding domain]	cytoplasm protein	--
D3YXK1	Sterile alpha motif domain-containing protein 1	Samd1	39109.7	38342.5	32801.4	40307.2	39773.6	34127.6	1	Molecular Function:protein binding (GO:0005515)	--	--	--	--	--	--	IPR001660 [Sterile alpha motif domain]	nucleus protein	--
D3YXK2	Scaffold attachment factor B1	Safb	792741	779577	762629	855813	825866	761087	1	Molecular Function:nucleic acid binding (GO:0003676)	--	--	--	Hsp27-ERE-TATA-binding protein/Scaffold attachment factor (SAF-B)	K	Transcription ;	IPR000504 [RNA recognition motif domain] ; IPR003034[SAP domain]	nucleus protein	--
D3YY91	Leucine-rich repeat protein 1	Lrr1	27482.5	30046.5	28220.3	27771.6	29399.3	27839	--	--	LRR-repeat protein 1	--	--	FOG: Leucine rich repeat	R	General function prediction only ;	IPR025875 [Leucine rich repeat 4]	cytoplasm protein	--
D3YZG8	Bifunctional methylenetetrahydrofolate dehydrogenase/cyclohydrolase 2, mitochondrial	Mthfd2l	22576.7	28339.2	27156.3	22995.3	27295.5	29057.5	4	Molecular Function:catalytic activity (GO:0003824),Molecular Function:methylenetetrahydrofolate dehydrogenase (NADP+) activity (GO:0004488),Biological Process:folic acid-containing compound biosynthetic process (GO:0009396),Biological Process:oxidation-reduction process (GO:0055114)	--	--	ko00670 One carbon pool by folate ko01100 Metabolic pathways	Methylenetetrahydrofolate dehydrogenase/methylenetetrahydrofolate cyclohydrolase	H	Coenzyme transport and metabolism ;	IPR020630 [Tetrahydrofolate dehydrogenase/cyclohydrolase, catalytic domain] ; IPR020631[Tetrahydrofolate dehydrogenase/cyclohydrolase, NAD(P)-binding domain]	mitochondrion protein	--
D3YZP9	Coiled-coil domain-containing protein 6	Ccdc6	151810	154347	148495	147641	155957	155749	--	--	coiled-coil domain-containing protein 6	--	ko05200 Pathways in cancer ko05216 Thyroid cancer	Uncharacterized conserved protein H4	S	Function unknown ;	IPR019152 [Protein of unknown function DUF2046]	--	--
D3Z2R5	Selenoprotein N	Selenon	80368.9	100358	88433.6	91724.5	81415.1	80991.3	--	--	selenoprotein N	--	--	--	--	--	--	--	--
D3Z4S3	Putative peptidyl-tRNA hydrolase PTRHD1	Ptrhd1	170526	98813.6	76238.8	185316	62517.3	96133.2	1	Molecular Function:aminoacyl-tRNA hydrolase activity (GO:0004045)	--	--	--	Uncharacterized conserved protein	S	Function unknown ;	IPR002833 [Peptidyl-tRNA hydrolase, PTH2]	--	--
D3Z5S8	Terminal nucleotidyltransferase 5A	Tent5a	10720.8	10058.3	14103	20316.2	18534.1	10199	--	--	--	--	--	Uncharacterized conserved protein	S	Function unknown ;	IPR012937 [FAM46 family]	--	--
D3Z6H8	S-adenosylmethionine decarboxylase proenzyme 2	Amd2	33836.1	39439.2	49566.8	47677.3	50451.9	47054.1	3	Molecular Function:adenosylmethionine decarboxylase activity (GO:0004014),Biological Process:spermine biosynthetic process (GO:0006597),Biological Process:spermidine biosynthetic process (GO:0008295)	S-adenosylmethionine decarboxylase	4.1.1.50	ko00270 Cysteine and methionine metabolism ko00330 Arginine and proline metabolism ko01100 Metabolic pathways	S-adenosylmethionine decarboxylase	T	Signal transduction mechanisms ;	IPR001985 [S-adenosylmethionine decarboxylase]	--	--
D3Z6Q9	Bridging integrator 2	Bin2	448100	479615	457835	432009	420674	460112	2	Molecular Function:protein binding (GO:0005515),Cellular Component:cytoplasm (GO:0005737)	bridging integrator 2	--	--	Amphiphysin	U	Intracellular trafficking, secretion, and vesicular transport ;	IPR004148 [BAR domain]	cytoskeleton protein	--
D3Z7P3	Glutaminase kidney isoform, mitochondrial	Gls	1.12657e+06	1.10924e+06	1.08489e+06	1.09372e+06	1.04443e+06	1.0966e+06	2	Molecular Function:glutaminase activity (GO:0004359),Biological Process:glutamine metabolic process (GO:0006541)	glutaminase	3.5.1.2	ko00220 Arginine biosynthesis ko00250 Alanine, aspartate and glutamate metabolism ko00471 D-Glutamine and D-glutamate metabolism ko01100 Metabolic pathways ko04724 Glutamatergic synapse ko04727 GABAergic synapse ko04964 Proximal tubule bicarbonate reclamation ko05206 MicroRNAs in cancer ko05230 Central carbon metabolism in cancer	Glutaminase (contains ankyrin repeat)	E	Amino acid transport and metabolism ;	IPR015868 [Glutaminase] ; IPR020683[Ankyrin repeat-containing domain]	cytoplasm protein	--
D3Z7Q2	Small integral membrane protein 20	Smim20	90963.8	91145	91153.5	110066	81802.1	93858.9	--	--	--	--	--	--	--	--	IPR027917 [Protein of unknown function DUF4538]	--	--
E1U8D0	Microtubule cross-linking factor 2	Mtcl2	19018	19582.2	18601	21490.4	16142.6	16773.8	2	Cellular Component:extracellular space (GO:0005615),Biological Process:regulation of autophagy (GO:0010506)	--	--	--	--	--	--	IPR027881 [Protein SOGA] ; IPR027882[Domain of unknown function DUF4482]	--	--
E2JF22	Piezo-type mechanosensitive ion channel component 1	Piezo1	215457	221451	222482	246017	222200	228792	--	--	piezo-type mechanosensitive ion channel component 1/2	--	--	Uncharacterized conserved protein	S	Function unknown ;	IPR031334 [Piezo non-specific cation channel, R-Ras-binding domain] ; IPR031805[Piezo domain]	--	--
E9PUQ8	Diacylglycerol kinase delta	Dgkd	132177	137728	135830	139275	136330	139601	5	Molecular Function:diacylglycerol kinase activity (GO:0004143),Molecular Function:protein binding (GO:0005515),Biological Process:protein kinase C-activating G-protein coupled receptor signaling pathway (GO:0007205),Molecular Function:kinase activity (GO:0016301),Biological Process:intracellular signal transduction (GO:0035556)	diacylglycerol kinase (ATP)	2.7.1.107	ko00561 Glycerolipid metabolism ko00564 Glycerophospholipid metabolism ko01100 Metabolic pathways ko04070 Phosphatidylinositol signaling system ko04072 Phospholipase D signaling pathway ko05231 Choline metabolism in cancer	Diacylglycerol kinase	I	Lipid transport and metabolism ;	IPR000756 [Diacylglycerol kinase, accessory domain] ; IPR001206[Diacylglycerol kinase, catalytic domain] ; IPR001660[Sterile alpha motif domain] ; IPR001849[Pleckstrin homology domain] ; IPR002219[Protein kinase C-like, phorbol ester/diacylglycerol-binding domain]	cytoplasm protein	--
E9PV82	Protein FAM53A	Fam53a	7597.01	5130.76	12705.8	8149.38	4511.59	6800.57	--	--	--	--	--	--	--	--	IPR029356 [Family of FAM53]	--	--
E9PV87	Protein TALPID3	Talpid3	15823.3	19875.2	13878	28788.3	19375.7	17030.3	1	Biological Process:smoothened signaling pathway (GO:0007224)	--	--	--	--	--	--	IPR029246 [Protein TALPID3]	--	--
E9PVA8	Stalled ribosome sensor GCN1	Gcn1	2.83342e+06	2.82607e+06	2.88682e+06	2.81981e+06	2.80106e+06	2.86575e+06	--	--	--	--	--	Protein containing adaptin N-terminal region	J	Translation, ribosomal structure and biogenesis ;	--	nucleus protein	--
E9PVB5	Tetratricopeptide repeat protein 17	Ttc17	48563.7	45746.9	44526.4	52243.8	47593	49347	1	Molecular Function:protein binding (GO:0005515)	--	--	--	Uncharacterized conserved protein, contains TPR repeats	S	Function unknown ;	IPR019734 [Tetratricopeptide repeat]	--	--
E9PVX6	Proliferation marker protein Ki-67	Mki67	1.15309e+06	1.05755e+06	1.08922e+06	1.57874e+06	1.13743e+06	980163	1	Molecular Function:protein binding (GO:0005515)	antigen KI-67	--	--	--	--	--	IPR000253 [Forkhead-associated (FHA) domain] ; IPR012568[K167R] ; IPR029334[Protein phosphatase 1 binding domain]	nucleus protein	--
E9PWZ3	Large ribosomal subunit protein uL3-like	Rpl3l	6102.54	23784.2	13063.2	18917.2	14172.9	8274.76	4	Molecular Function:structural constituent of ribosome (GO:0003735),Cellular Component:intracellular (GO:0005622),Cellular Component:ribosome (GO:0005840),Biological Process:translation (GO:0006412)	large subunit ribosomal protein L3e	--	ko03010 Ribosome	60S ribosomal protein L3 and related proteins	J	Translation, ribosomal structure and biogenesis ;	IPR000597 [Ribosomal protein L3]	cytoplasm protein	--
E9PXF8	Myotubularin-related protein 13	Sbf2	45894.2	48550.8	42796.2	48872.3	35972.6	39542.9	--	--	myotubularin-related protein 5/13	--	--	Predicted dual-specificity phosphatase	R	General function prediction only ;	IPR001194 [DENN domain] ; IPR001849[Pleckstrin homology domain] ; IPR004182[GRAM domain] ; IPR005113[uDENN domain] ; IPR010569[Myotubularin-like phosphatase domain] ; IPR022096[SBF1/SBF2 domain]	cytoplasm protein	--
E9PY46	Intraflagellar transport protein 140 homolog	Ift140	124885	136591	137750	132683	104905	147523	--	--	intraflagellar transport protein 140	--	--	WD40 and TPR repeat-containing protein	R	General function prediction only ;	--	--	--
E9PY61	G-protein coupled receptor 179	Gpr179	42904.8	36079.8	33616.2	37566.3	41689.7	38175.9	3	Molecular Function:G-protein coupled receptor activity (GO:0004930),Biological Process:G-protein coupled receptor signaling pathway (GO:0007186),Cellular Component:integral component of membrane (GO:0016021)	--	--	--	Predicted membrane protein	S	Function unknown ;	IPR017978 [GPCR family 3, C-terminal]	plasma membrane protein	--
E9PYH6	Histone-lysine N-methyltransferase SETD1A	Setd1a	169382	162096	152129	183284	158190	159204	2	Molecular Function:nucleic acid binding (GO:0003676),Molecular Function:protein binding (GO:0005515)	histone-lysine N-methyltransferase SETD1	2.1.1.43	ko00310 Lysine degradation	--	--	--	IPR000504 [RNA recognition motif domain] ; IPR001214[SET domain] ; IPR024657[COMPASS complex Set1 subunit, N-SET domain]	nucleus protein	--
E9PYK3	Protein mono-ADP-ribosyltransferase PARP4	Parp4	79613.8	79084	81342.4	80803.1	75743.8	84723.6	1	Molecular Function:NAD+ ADP-ribosyltransferase activity (GO:0003950)	poly [ADP-ribose] polymerase	2.4.2.30	ko03410 Base excision repair ko04210 Apoptosis ko04217 Necroptosis	--	--	--	IPR001357 [BRCT domain] ; IPR002035[von Willebrand factor, type A] ; IPR009408[Formin Homology 1] ; IPR012317[Poly(ADP-ribose) polymerase, catalytic domain] ; IPR013694[VIT domain]	nucleus protein	--
E9PYL2	Proline-rich protein 12	Prr12	32916.6	33348.5	31519.2	39822.2	36779.1	32397.3	--	--	--	--	--	Uncharacterized conserved protein	S	Function unknown ;	IPR025451 [Domain of unknown function DUF4211]	--	--
E9PZJ8	Activating signal cointegrator 1 complex subunit 3	Ascc3	226259	224891	228772	229237	226282	233964	2	Molecular Function:nucleic acid binding (GO:0003676),Molecular Function:ATP binding (GO:0005524)	activating signal cointegrator complex subunit 3	3.6.4.12	--	DNA/RNA helicase MER3/SLH1, DEAD-box superfamily	A	RNA processing and modification ;	IPR001650 [Helicase, C-terminal] ; IPR004179[Sec63 domain] ; IPR011545[DEAD/DEAH box helicase domain]	cytoplasm protein	--
E9PZM4	Chromodomain-helicase-DNA-binding protein 2	Chd2	126927	119199	123174	139927	132295	109084	1	Molecular Function:ATP binding (GO:0005524)	chromodomain-helicase-DNA-binding protein 2	3.6.4.12	--	Chromodomain-helicase DNA-binding protein	K	Transcription ;	IPR000330 [SNF2-related, N-terminal domain] ; IPR001650[Helicase, C-terminal] ; IPR023780[Chromo domain] ; IPR025260[Domain of unknown function DUF4208]	cytoplasm protein	--
E9Q137	Testis-expressed protein 264 homolog	Tex264	177428	208346	196207	227244	202686	207130	--	--	--	--	--	--	--	--	--	--	--
E9Q1P8	Interferon regulatory factor 2-binding protein 2	Irf2bp2	127196	121715	143157	147007	127964	130851	--	--				Predicted E3 ubiquitin ligase	O	Posttranslational modification, protein turnover, chaperones ;	IPR022750 [Interferon regulatory factor 2-binding protein 1 & 2, zinc finger]	nucleus protein	--
E9Q236	ATP-binding cassette sub-family C member 4	Abcc4	97338.4	101315	96246.3	111445	95193.5	103504	5	Molecular Function:ATP binding (GO:0005524),Biological Process:transport (GO:0006810),Cellular Component:integral component of membrane (GO:0016021),Molecular Function:ATPase activity (GO:0016887),Biological Process:transmembrane transport (GO:0055085)	ATP-binding cassette, subfamily C (CFTR/MRP), member 4	--	ko01523 Antifolate resistance ko02010 ABC transporters ko04024 cAMP signaling pathway ko04976 Bile secretion	Multidrug resistance-associated protein/mitoxantrone resistance protein, ABC superfamily	Q	Secondary metabolites biosynthesis, transport and catabolism ;	IPR003439 [ABC transporter-like] ; IPR011527[ABC transporter type 1, transmembrane domain]	mitochondrion protein	--
E9Q286	Little elongation complex subunit 1	Ice1	30482.6	29122.5	28027.2	36410.1	33424.6	29945.2	--	--	--	--	--	--	--	--	--	--	--
E9Q2M9	WD repeat- and FYVE domain-containing protein 4	Wdfy4	184062	192816	179543	186520	177640	186147	1	Molecular Function:protein binding (GO:0005515)	--	--	--	Lysosomal trafficking regulator LYST and related BEACH and WD40 repeat proteins	TU	Signal transduction mechanisms ; Intracellular trafficking, secretion, and vesicular transport ;	IPR000409 [BEACH domain] ; IPR001680[WD40 repeat] ; IPR023362[PH-BEACH domain]	nucleus protein	--
E9Q309	Centrosome-associated protein 350	Cep350	43445.8	39090.9	38326.2	41999.7	41409.6	39982.1	--	--	centrosomal protein CEP350	--	--	Cytoskeleton-associated protein and related proteins	ZR	Cytoskeleton ; General function prediction only ;	IPR000938 [CAP Gly-rich domain]	nucleus protein	--
E9Q349	WD repeat-containing protein 25	Wdr25	10676.5	6068.18	5875.19	6196.27	7926.98	8880.33	1	Molecular Function:protein binding (GO:0005515)	--	--	--	mRNA splicing factor	S	Function unknown ;	IPR001680 [WD40 repeat]	nucleus protein	--
E9Q394	A-kinase anchor protein 13	Akap13	206793	218842	214932	220674	212328	202907	2	Molecular Function:Rho guanyl-nucleotide exchange factor activity (GO:0005089),Biological Process:regulation of Rho protein signal transduction (GO:0035023)	A-kinase anchor protein 13	--	--	Predicted guanine nucleotide exchange factor	T	Signal transduction mechanisms ;	IPR000219 [Dbl homology (DH) domain]	cytoplasm protein	--
E9Q3C1	C2 domain-containing protein 2	C2cd2	22894	27758.7	25974.4	29789.5	22948.5	26784.4	1	Molecular Function:protein binding (GO:0005515)	--	--	--	--	--	--	IPR000008 [C2 domain]	--	--
E9Q3L2	Phosphatidylinositol 4-kinase alpha	Pi4ka	267814	253108	243424	271217	257405	267924	1	Molecular Function:kinase activity (GO:0016301)	phosphatidylinositol 4-kinase A	2.7.1.67	ko00562 Inositol phosphate metabolism ko01100 Metabolic pathways ko04070 Phosphatidylinositol signaling system	Phosphatidylinositol 4-kinase	T	Signal transduction mechanisms ;	IPR000403 [Phosphatidylinositol 3-/4-kinase, catalytic domain] ; IPR001263[Phosphoinositide 3-kinase, accessory (PIK) domain]	mitochondrion protein	--
E9Q414	Apolipoprotein B-100	Apob	333660	268162	335572	198493	271600	253772	2	Molecular Function:lipid transporter activity (GO:0005319),Biological Process:lipid transport (GO:0006869)	apolipoprotein B	--	ko04975 Fat digestion and absorption ko04977 Vitamin digestion and absorption ko04979 Cholesterol metabolism	Predicted lipoprotein	I	Lipid transport and metabolism ;	IPR001747 [Lipid transport protein, N-terminal] ; IPR009454[Lipid transport, open beta-sheet] ; IPR015255[Vitellinogen, open beta-sheet] ; IPR022176[Apolipoprotein B100 C-terminal]	extracell protein	--
E9Q4F2	Kelch-like protein 18	Klhl18	5748.94	14191.7	19856.8	20463.5	12052.8	11339.8	1	Molecular Function:protein binding (GO:0005515)	kelch-like protein 18	--	--	Proteins containing BTB/POZ and Kelch domains, involved in regulatory/signal transduction processes	TR	Signal transduction mechanisms ; General function prediction only ;	IPR000210 [BTB/POZ domain] ; IPR006652[Kelch repeat type 1] ; IPR011705[BTB/Kelch-associated]	cytoskeleton protein	ZBTB
E9Q4F7	Ankyrin repeat domain-containing protein 11	Ankrd11	22567.5	22160.4	22832.9	27540.6	29769.6	26829.1	--	--	ankyrin repeat domain-containing protein 11/12	--	--	--	--	--	IPR020683 [Ankyrin repeat-containing domain]	nucleus protein	--
E9Q4N7	AT-rich interactive domain-containing protein 1B	Arid1b	104998	96929.1	96665.3	108938	103859	102375	1	Molecular Function:DNA binding (GO:0003677)	AT-rich interactive domain-containing protein 1	--	ko05225 Hepatocellular carcinoma	SWI-SNF chromatin-remodeling complex protein	B	Chromatin structure and dynamics ;	IPR001606 [ARID DNA-binding domain] ; IPR033388[SWI/SNF-like complex subunit BAF250, C-terminal]	nucleus protein	ARID
E9Q4P1	WD repeat and FYVE domain-containing protein 1	Wdfy1	225327	215830	213640	226274	229313	215434	2	Molecular Function:protein binding (GO:0005515),Molecular Function:metal ion binding (GO:0046872)	--	--	--	Uncharacterized conserved protein, contains WD40 repeats and FYVE domains	S	Function unknown ;	IPR000306 [FYVE zinc finger] ; IPR001680[WD40 repeat]	endosome protein	--
E9Q555	E3 ubiquitin-protein ligase RNF213	Rnf213	1.56061e+06	1.5508e+06	1.54477e+06	1.5442e+06	1.5805e+06	1.59606e+06	--	--	--	--	--	--	--	--	--	--	--
E9Q557	Desmoplakin	Dsp	57732.4	45188.5	49724.1	41108.3	41467.5	40333.9	1	Cellular Component:cytoskeleton (GO:0005856)	desmoplakin	--	ko05412 Arrhythmogenic right ventricular cardiomyopathy (ARVC)	Dystonin, GAS (Growth-arrest-specific protein), and related proteins	Z	Cytoskeleton ;	IPR001101 [Plectin repeat]	cytoskeleton protein	--
E9Q5C9	Nucleolar and coiled-body phosphoprotein 1	Nolc1	4.66082e+06	4.48027e+06	4.61138e+06	4.67622e+06	4.4155e+06	4.30346e+06	--	--	--	--	--	Nucleolar GTPase/ATPase p130	Y	Nuclear structure ;	IPR007718 [SRP40, C-terminal]	nucleus protein	--
E9Q5F9	Histone-lysine N-methyltransferase SETD2	Setd2	77122.4	73956.1	76278.4	78413.6	75010.3	73048.5	4	Molecular Function:protein binding (GO:0005515),Cellular Component:chromosome (GO:0005694),Molecular Function:histone-lysine N-methyltransferase activity (GO:0018024),Biological Process:histone lysine methylation (GO:0034968)	histone-lysine N-methyltransferase SETD2	2.1.1.43	ko00310 Lysine degradation	Clathrin coat binding protein/Huntingtin interacting protein HIP1, involved in regulation of endocytosis	U	Intracellular trafficking, secretion, and vesicular transport ;	IPR001202 [WW domain] ; IPR001214[SET domain] ; IPR013257[SRI, Set2 Rpb1 interacting]	nucleus protein	--
E9Q5G3	Kinesin-like protein KIF23	Kif23	113713	122413	116839	147160	129152	112932	4	Molecular Function:microtubule motor activity (GO:0003777),Molecular Function:ATP binding (GO:0005524),Biological Process:microtubule-based movement (GO:0007018),Molecular Function:microtubule binding (GO:0008017)	kinesin family member 23	--	ko05206 MicroRNAs in cancer	Kinesin-like protein	Z	Cytoskeleton ;	IPR001752 [Kinesin motor domain] ; IPR032384[Kinesin-like protein Kif23, Arf6-interacting domain]	nucleus protein	--
E9Q5K9	YTH domain-containing protein 1	Ythdc1	266477	265635	256676	282759	287329	251947	1	Molecular Function:RNA binding (GO:0003723)	YTH domain-containing protein 1	--	--	Putative signal transduction protein involved in RNA splicing	TA	Signal transduction mechanisms ; RNA processing and modification ;	IPR007275 [YTH domain]	--	--
E9Q612	Receptor-type tyrosine-protein phosphatase O	Ptpro	24812.4	26381	27959.6	26927.2	24968.1	25251.7	3	Molecular Function:protein tyrosine phosphatase activity (GO:0004725),Molecular Function:protein binding (GO:0005515),Biological Process:protein dephosphorylation (GO:0006470)	receptor-type tyrosine-protein phosphatase O	3.1.3.48	--	Protein tyrosine phosphatase, contains fn3 domain	T	Signal transduction mechanisms ;	IPR000242 [PTP type protein phosphatase] ; IPR003961[Fibronectin type III]	endoplasmic reticulum protein	--
E9Q634	Unconventional myosin-Ie	Myo1e	747256	788563	826202	813720	867167	767803	4	Molecular Function:motor activity (GO:0003774),Molecular Function:protein binding (GO:0005515),Molecular Function:ATP binding (GO:0005524),Cellular Component:myosin complex (GO:0016459)	myosin I	--	--	Myosin class I heavy chain	Z	Cytoskeleton ;	IPR001452 [SH3 domain] ; IPR001609[Myosin head, motor domain] ; IPR010926[Class I myosin tail homology domain]	nucleus protein	--
E9Q6B2	Coiled-coil domain-containing protein 85C	Ccdc85c	18249.3	20936.8	17434.7	19662.1	23566.9	20233.6	--	--	--	--	--	Uncharacterized conserved proteins (Hepatitis delta antigen-interacting protein A)	S	Function unknown ;	IPR019359 [CCDC85 family]	--	--
E9Q6D6	Zinc finger protein 277	Znf277	29089.9	30731.9	30747.3	32770.6	25998.9	27057.8	--	--	--	--	--	Predicted C2H2-type Zn-finger protein	K	Transcription ;	IPR015880 [Zinc finger, C2H2-like]	--	--
E9Q6E9	SUMO-interacting motif-containing protein 1	Simc1	13681.9	13034	14589.2	11098.4	13165.7	11673.1	--	--	--	--	--	--	--	--	--	--	--
E9Q6J5	Biorientation of chromosomes in cell division protein 1-like 1	Bod1l	173321	162568	161672	185930	178363	172820	--	--	--	--	--	--	--	--	--	--	--
E9Q6P5	Tetratricopeptide repeat protein 7B	Ttc7b	45952	43406	52440.9	46399.1	43912.8	43558.5	1	Molecular Function:protein binding (GO:0005515)	tetratricopeptide repeat protein 7	--	--	Predicted calmodulin-binding protein	T	Signal transduction mechanisms ;	IPR011990 [Tetratricopeptide-like helical domain] ; IPR013105[Tetratricopeptide repeat 2] ; IPR019734[Tetratricopeptide repeat]	--	--
E9Q735	Ubiquitin conjugation factor E4 A	Ube4a	152792	144196	147703	160109	155691	166397	5	Cellular Component:ubiquitin ligase complex (GO:0000151),Molecular Function:ubiquitin-protein transferase activity (GO:0004842),Biological Process:ubiquitin-dependent protein catabolic process (GO:0006511),Biological Process:protein ubiquitination (GO:0016567),Molecular Function:ubiquitin-ubiquitin ligase activity (GO:0034450)	ubiquitin conjugation factor E4 A	2.3.2.27	ko04120 Ubiquitin mediated proteolysis	Ubiquitin fusion degradation protein-2	O	Posttranslational modification, protein turnover, chaperones ;	IPR003613 [U box domain] ; IPR019474[Ubiquitin conjugation factor E4, core]	--	--
E9Q784	Zinc finger CCCH domain-containing protein 13	Zc3h13	261031	247912	233920	266634	236258	254946	1	Molecular Function:metal ion binding (GO:0046872)	--	--	--	KEKE-like motif-containing transcription regulator (Rlr1)/suppressor of sin4	K	Transcription ;	IPR000571 [Zinc finger, CCCH-type]	--	--
E9Q7E2	AT-rich interactive domain-containing protein 2	Arid2	1.04552e+06	1.01925e+06	1.01621e+06	1.03813e+06	948951	981910	1	Molecular Function:DNA binding (GO:0003677)	AT-rich interactive domain-containing protein 2	--	ko05225 Hepatocellular carcinoma	Predicted transcriptional regulator, contains ARID domain	K	Transcription ;	IPR001606 [ARID DNA-binding domain] ; IPR003150[DNA-binding RFX-type winged-helix domain]	nucleus protein	ARID
E9Q7F2	E3 ubiquitin-protein ligase RNF169	Rnf169	51923.8	57524.4	52487.7	55760.7	49797.2	58191.2	--	--	E3 ubiquitin-protein ligase RNF169	2.3.2.27	--	--	--	--	--	--	--
E9Q7G0	Nuclear mitotic apparatus protein 1	Numa1	566892	539886	524874	594419	552324	543530	--	--	nuclear mitotic apparatus protein 1	--	--	--	--	--	--	nucleus protein	--
E9Q7M2	TSC22 domain family protein 2	Tsc22d2	39811.4	41674	44997.2	55572.8	46709.5	44733.2	--	--	--	--	--	Transcriptional regulator	K	Transcription ;	IPR000580 [TSC-22 / Dip / Bun]	--	TSC22
E9Q8D0	DnaJ homolog subfamily C member 21	Dnajc21	61653.6	61391.9	70372.6	77622.2	72895.3	57905.9	--	--	DnaJ homolog subfamily A member 5	--	--	Molecular chaperone (DnaJ superfamily)	O	Posttranslational modification, protein turnover, chaperones ;	IPR001623 [DnaJ domain] ; IPR022755[Zinc finger, double-stranded RNA binding]	nucleus protein	--
E9Q8I9	Protein furry homolog	Fry	45995.5	49403.9	45354.5	51644	49153.1	46745.3	--	--	--	--	--	Fry-like conserved proteins	R	General function prediction only ;	IPR025481 [Cell morphogenesis protein C-terminal] ; IPR025614[Cell morphogenesis protein N-terminal] ; IPR029473[Cell morphogenesis central region]	--	--
E9Q8T2	PR domain zinc finger protein 15	Prdm15	43052.7	36076.5	36162.2	44386	41327.4	36698.6	1	Molecular Function:metal ion binding (GO:0046872)	--	--	--	FOG: Zn-finger	R	General function prediction only ;	IPR007087 [Zinc finger, C2H2]	nucleus protein	zf-C2H2
E9Q912	Rap1 GTPase-GDP dissociation stimulator 1	Rap1gds1	359046	357422	349162	339076	325927	370133	1	Molecular Function:protein binding (GO:0005515)	--	--	--	Rho/Rac GTPase guanine nucleotide exchange factor smgGDS/Vimar	T	Signal transduction mechanisms ;	IPR000225 [Armadillo]	--	--
E9Q9A9	2-5-oligoadenylate synthase 2	Oas2	193697	204518	183128	227835	201036	202327	1	Molecular Function:nucleotidyltransferase activity (GO:0016779)	2'-5'-oligoadenylate synthetase	2.7.7.84	ko04621 NOD-like receptor signaling pathway ko05160 Hepatitis C ko05162 Measles ko05164 Influenza A ko05168 Herpes simplex infection	--	--	--	IPR002934 [Polymerase, nucleotidyl transferase domain] ; IPR018952[2'-5'-oligoadenylate synthetase 1, domain 2/C-terminal]	nucleus protein	--
E9Q9D5	Rab-like protein 2A	Rabl2	16781.7	15300.4	16880.8	18005.3	18116.2	16751.4	2	Molecular Function:GTP binding (GO:0005525),Biological Process:small GTPase mediated signal transduction (GO:0007264)	Rab-like protein 2	--	--	GTPase Rab11/YPT3, small G protein superfamily	U	Intracellular trafficking, secretion, and vesicular transport ;	IPR001806 [Small GTPase superfamily]	lysosome protein	--
E9Q9M8	PWWP domain-containing protein 2B	Pwwp2b	3220.53	5542.68	4152.83	9581.92	7771.01	4044.36	--	--	--	--	--	--	--	--	IPR000313 [PWWP domain]	cytoplasm protein	--
E9QAG8	Zinc finger protein 431	Znf431	40197.6	41955.2	57183.3	61385.6	60751	63671.8	3	Molecular Function:nucleic acid binding (GO:0003676),Cellular Component:intracellular (GO:0005622),Molecular Function:metal ion binding (GO:0046872)	--	--	--	FOG: Zn-finger	R	General function prediction only ;	IPR001909 [Krueppel-associated box] ; IPR007087[Zinc finger, C2H2]	nucleus protein	zf-C2H2
E9QAM5	3-5 exoribonuclease HELZ2	Helz2	231771	230880	236640	245237	245932	235675	--	--	--	--	--	Exosomal 3'-5' exoribonuclease complex, subunit Rrp44/Dis3	J	Translation, ribosomal structure and biogenesis ;	--	nucleus protein	--
E9QAT4	Protein transport protein Sec16A	Sec16a	253923	259326	243815	260537	255111	267414	--	--	COPII coat assembly protein SEC16	--	--	Regucalcin gene promoter region-related protein (RGPR)	K	Transcription ;	IPR024298 [Ancestral coatomer element 1, Sec16/Sec31] ; IPR024340[Sec16, central conserved domain]	--	--
F2Z461	E3 ISG15--protein ligase Herc6	Herc6	79194	79955.5	86713.7	88607.7	78778.4	79432.9	1	Molecular Function:ubiquitin-protein transferase activity (GO:0004842)				E3 ubiquitin protein ligase	O	Posttranslational modification, protein turnover, chaperones ;	IPR000408 [Regulator of chromosome condensation, RCC1] ; IPR000569[HECT domain]	Golgi apparatus protein	--
F6VAN0	Cyclic AMP-dependent transcription factor ATF-6 alpha	Atf6	16808.3	19249.7	17246.6	22582.9	22916.4	24193.9	1	Molecular Function:sequence-specific DNA binding (GO:0043565)	cyclic AMP-dependent transcription factor ATF-6 alpha	--	ko04141 Protein processing in endoplasmic reticulum ko05010 Alzheimer's disease	bZIP transcription factor ATF6	K	Transcription ;	IPR004827 [Basic-leucine zipper domain]	endoplasmic reticulum protein	TF_bZIP
F6ZDS4	Nucleoprotein TPR	Tpr	601472	566381	562472	618504	587339	576385	1	Biological Process:protein import into nucleus (GO:0006606)	nucleoprotein TPR	--	ko03013 RNA transport ko05200 Pathways in cancer ko05216 Thyroid cancer	Uncharacterized conserved coiled-coil protein	S	Function unknown ;	IPR012929 [Nucleoprotein TPR/MLP1]	nucleus protein	--
F7BJB9	MORC family CW-type zinc finger protein 3	Morc3	244155	240016	245843	249759	252627	241538	1	Molecular Function:zinc ion binding (GO:0008270)	--	--	--	MORC family ATPases	D	Cell cycle control, cell division, chromosome partitioning ;	IPR011124 [Zinc finger, CW-type]	--	--
F8VPJ6	DNA-binding protein RFX7	Rfx7	27767.1	31985.4	22159.6	27907.6	24016.1	27656.4	1	Molecular Function:DNA binding (GO:0003677)	--	--	--	--	--	--	IPR003150 [DNA-binding RFX-type winged-helix domain]	--	RFX
F8VPK0	Superkiller complex protein 3	Skic3	174164	182610	177226	178997	172490	173015	1	Molecular Function:protein binding (GO:0005515)	superkiller protein 3	--	ko03018 RNA degradation	TPR repeat-containing protein	A	RNA processing and modification ;	IPR019734 [Tetratricopeptide repeat]	--	--
F8VPQ2	AT-rich interactive domain-containing protein 4A	Arid4a	77401.3	73315.7	74357.4	83290.1	73908	72520.3	1	Molecular Function:DNA binding (GO:0003677)	AT-rich interactive domain-containing protein 4A	--	--	Dosage compensation regulatory complex/histone acetyltransferase complex, subunit MSL-3/MRG15/EAF3, and related CHROMO domain-containing proteins	BK	Chromatin structure and dynamics ; Transcription ;	IPR001606 [ARID DNA-binding domain] ; IPR012603[RBB1NT] ; IPR025995[RNA binding activity-knot of a chromodomain]	nucleus protein	ARID
F8VPZ3	Ubiquitin carboxyl-terminal hydrolase 32	Usp32	48913.2	44993.8	48070.2	47034.3	43342.6	47332.4	4	Molecular Function:thiol-dependent ubiquitin-specific protease activity (GO:0004843),Molecular Function:calcium ion binding (GO:0005509),Biological Process:protein deubiquitination (GO:0016579),Molecular Function:thiol-dependent ubiquitinyl hydrolase activity (GO:0036459)	ubiquitin carboxyl-terminal hydrolase 6/32	3.4.19.12	--	Ubiquitin C-terminal hydrolase	O	Posttranslational modification, protein turnover, chaperones ;	IPR001394 [Peptidase C19, ubiquitin carboxyl-terminal hydrolase] ; IPR002048[EF-hand domain] ; IPR006615[Peptidase C19, ubiquitin-specific peptidase, DUSP domain] ; IPR028135[Ubiquitin-like domain, USP-type]	Golgi apparatus protein	--
F8VPZ5	DNA excision repair protein ERCC-6	Ercc6	87122.5	93392.2	93667.6	102393	99840	91103.1	1	Molecular Function:ATP binding (GO:0005524)	DNA excision repair protein ERCC-6	--	ko03420 Nucleotide excision repair	Transcription-coupled repair protein CSB/RAD26 (contains SNF2 family DNA-dependent ATPase domain)	KL	Transcription ; Replication, recombination and repair ;	IPR000330 [SNF2-related, N-terminal domain] ; IPR001650[Helicase, C-terminal]	nucleus protein	--
F8VPZ9	BRD4-interacting chromatin-remodeling complex-associated protein	Bicra	62454	58370.9	52307.4	65372.6	53127.9	55969.3	--	--	--	--	--	--	--	--	IPR015671 [GLTSCR protein, conserved region]	--	--
F8VQB6	Unconventional myosin-X	Myo10	62464.8	59713.1	63878.8	61564.5	57224.4	62569.6	5	Molecular Function:motor activity (GO:0003774),Molecular Function:protein binding (GO:0005515),Molecular Function:ATP binding (GO:0005524),Cellular Component:cytoskeleton (GO:0005856),Cellular Component:myosin complex (GO:0016459)	myosin X	--	ko04666 Fc gamma R-mediated phagocytosis	Myosin VII, myosin IXB and related myosins	N	Cell motility ;	IPR000048 [IQ motif, EF-hand binding site] ; IPR000857[MyTH4 domain] ; IPR001609[Myosin head, motor domain] ; IPR001849[Pleckstrin homology domain] ; IPR019748[FERM central domain] ; IPR031971[Unconventional myosin-X, coiled coil domain]	nucleus protein	--
G3UZ78	Androglobin	Adgb	395106	351681	387825	441408	427863	352886	3	Molecular Function:calcium-dependent cysteine-type endopeptidase activity (GO:0004198),Cellular Component:intracellular (GO:0005622),Biological Process:proteolysis (GO:0006508)	--	--	--	--	--	--	IPR001300 [Peptidase C2, calpain, catalytic domain]	nucleus protein	--
G3X8U3	Queuosine 5-phosphate N-glycosylase/hydrolase	QNG1	423816	410064	416327	402641	414898	436509	--	--	--	--	--	Cobyrinic acid a,c-diamide synthase	H	Coenzyme transport and metabolism ;	IPR019438 [Potential Queuosine, Q, salvage protein family]	--	--
G3X9G7	Zinc finger protein 809	Zfp809	86742.6	83747.6	94330.9	101379	75154	79443.2	3	Molecular Function:nucleic acid binding (GO:0003676),Cellular Component:intracellular (GO:0005622),Molecular Function:metal ion binding (GO:0046872)	KRAB domain-containing zinc finger protein	--	--	FOG: Zn-finger	R	General function prediction only ;	IPR001909 [Krueppel-associated box] ; IPR007087[Zinc finger, C2H2]	nucleus protein	zf-C2H2
G3X9J0	Signal-induced proliferation-associated 1-like protein 3	Sipa1l3	89790.7	77818.6	79713.8	86152.8	83735.3	72953.8	2	Molecular Function:GTPase activator activity (GO:0005096),Biological Process:regulation of small GTPase mediated signal transduction (GO:0051056)	signal-induced proliferation-associated 1 like protein 3	--	ko04015 Rap1 signaling pathway	Rap1-GTPase-activating protein (Rap1GAP)	T	Signal transduction mechanisms ;	IPR000331 [Rap GTPase activating protein domain] ; IPR021818[Signal-induced proliferation-associated 1-like protein, C-terminal]	nucleus protein	--
G3X9K3	Brefeldin A-inhibited guanine nucleotide-exchange protein 1	Arfgef1	152160	155230	146856	157235	146666	153412	2	Molecular Function:ARF guanyl-nucleotide exchange factor activity (GO:0005086),Biological Process:regulation of ARF protein signal transduction (GO:0032012)	brefeldin A-inhibited guanine nucleotide-exchange protein	--	ko04144 Endocytosis	Guanine nucleotide exchange factor	U	Intracellular trafficking, secretion, and vesicular transport ;	IPR000904 [Sec7 domain] ; IPR015403[Sec7, C-terminal] ; IPR032629[Mon2, dimerisation and cyclophilin-binding domain] ; IPR032691[Guanine nucleotide exchange factor, N-terminal]	nucleus protein	--
G3X9X1	Kelch repeat and BTB domain-containing protein 2	Kbtbd2	64871.8	66518.2	60261.7	60337.6	59838.4	55593.1	1	Molecular Function:protein binding (GO:0005515)	kelch repeat and BTB domain-containing protein 2	--	--	Proteins containing BTB/POZ and Kelch domains, involved in regulatory/signal transduction processes	TR	Signal transduction mechanisms ; General function prediction only ;	IPR000210 [BTB/POZ domain] ; IPR006652[Kelch repeat type 1] ; IPR011705[BTB/Kelch-associated]	cytoskeleton protein	ZBTB
G3X9Z4	Pre-mRNA cleavage complex 2 protein Pcf11	Pcf11	134847	128693	126696	143320	134370	132889	--	--	pre-mRNA cleavage complex 2 protein Pcf11	--	ko03015 mRNA surveillance pathway	mRNA cleavage and polyadenylation factor I/II complex, subunit Pcf11	A	RNA processing and modification ;	IPR006903 [RNA polymerase II-binding domain]	nucleus protein	--
G5E829	Plasma membrane calcium-transporting ATPase 1	Atp2b1	538885	528755	503909	556867	546603	562538	3	Molecular Function:nucleotide binding (GO:0000166),Molecular Function:calcium-transporting ATPase activity (GO:0005388),Molecular Function:metal ion binding (GO:0046872)	Ca2+ transporting ATPase, plasma membrane	3.6.3.8	ko04020 Calcium signaling pathway ko04022 cGMP-PKG signaling pathway ko04024 cAMP signaling pathway ko04261 Adrenergic signaling in cardiomyocytes ko04925 Aldosterone synthesis and secretion ko04970 Salivary secretion ko04972 Pancreatic secretion	Calcium transporting ATPase	P	Inorganic ion transport and metabolism ;	IPR004014 [Cation-transporting P-type ATPase, N-terminal] ; IPR006068[Cation-transporting P-type ATPase, C-terminal] ; IPR008250[P-type ATPase, A domain] ; IPR022141[Plasma membrane calcium transporting P-type ATPase, C-terminal]	nucleus protein	--
G5E861	Sodium channel and clathrin linker 1	Sclt1	12689.7	13680.3	12013.2	11841.1	12340.4	8933.66	--	--	--	--	--	--	--	--	--	--	--
G5E870	E3 ubiquitin-protein ligase TRIP12	Trip12	317952	317197	331993	361519	323076	305084	1	Molecular Function:ubiquitin-protein transferase activity (GO:0004842)	E3 ubiquitin-protein ligase TRIP12	2.3.2.26	ko04120 Ubiquitin mediated proteolysis	Putative ubiquitin fusion degradation protein	O	Posttranslational modification, protein turnover, chaperones ;	IPR000569 [HECT domain] ; IPR004170[WWE domain]	endoplasmic reticulum protein	--
G5E872	Aminopeptidase RNPEPL1	Rnpepl1	10708.2	12029.2	14110.5	8043.57	6872.28	10825.2	2	Molecular Function:metallopeptidase activity (GO:0008237),Molecular Function:zinc ion binding (GO:0008270)	arginyl aminopeptidase-like 1	3.4.11.-	--	Bifunctional leukotriene A4 hydrolase/aminopeptidase LTA4H	IOVE	Lipid transport and metabolism ; Posttranslational modification, protein turnover, chaperones ; Defense mechanisms ; Amino acid transport and metabolism ;	IPR014782 [Peptidase M1, membrane alanine aminopeptidase, N-terminal] ; IPR015211[Peptidase M1, leukotriene A4 hydrolase/aminopeptidase C-terminal]	cytoplasm protein	--
G5E897	Protein O-glucosyltransferase 3	Poglut3	478414	416827	478101	438927	452743	485110	--	--	--	--	--	Endoplasmic reticulum protein EP58, contains filamin rod domain and KDEL motif	R	General function prediction only ;	IPR006598 [Lipopolysaccharide-modifying protein] ; IPR017868[Filamin/ABP280 repeat-like]	endoplasmic reticulum protein	--
G5E8B9	Zinc finger and BTB domain-containing protein 11	Zbtb11	56764.8	64596.4	64508.3	76834.1	60938.6	59127.2	2	Molecular Function:protein binding (GO:0005515),Molecular Function:metal ion binding (GO:0046872)	zinc finger and BTB domain-containing protein 11	--	--	FOG: Zn-finger	R	General function prediction only ;	IPR000210 [BTB/POZ domain] ; IPR007087[Zinc finger, C2H2]	nucleus protein	zf-C2H2
G5E8F4	Fucose-1-phosphate guanylyltransferase	Fpgt	35961.6	33869.2	36332.8	32636.1	28789.5	36653.9	--	--	fucose-1-phosphate guanylyltransferase	2.7.7.30	ko00051 Fructose and mannose metabolism ko00520 Amino sugar and nucleotide sugar metabolism ko01100 Metabolic pathways	--	--	--	IPR012887 [L-fucokinase]	cytoplasm protein	--
G5E8P0	Gamma-tubulin complex component 6	Tubgcp6	88534	96581.3	93118.1	99441.8	89932.4	97627.1	5	Biological Process:microtubule cytoskeleton organization (GO:0000226),Cellular Component:spindle pole (GO:0000922),Cellular Component:microtubule organizing center (GO:0005815),Biological Process:microtubule nucleation (GO:0007020),Molecular Function:gamma-tubulin binding (GO:0043015)	gamma-tubulin complex component 6	--	--	Gamma-tubulin complex, DGRIP91/SPC98 component	Z	Cytoskeleton ;	IPR007259 [Gamma-tubulin complex component protein]	centrosome protein	--
G5E8P1	Bromodomain-containing protein 1	Brd1	97684.5	100238	92543	106090	93394.8	96721.1	1	Molecular Function:protein binding (GO:0005515)	bromodomain-containing protein 1	--	--	PHD finger protein BR140/LIN-49	R	General function prediction only ;	IPR000313 [PWWP domain] ; IPR001487[Bromodomain] ; IPR019542[Enhancer of polycomb-like, N-terminal]	cytoplasm protein	--
G5E8V9	Arfaptin-1	Arfip1	243337	257284	250228	240180	251901	263984	1	Molecular Function:protein domain specific binding (GO:0019904)	arfaptin	--	--	Arfaptin and related proteins	T	Signal transduction mechanisms ;	IPR010504 [Arfaptin homology (AH) domain]	synapse protein	--
G5E8Z2	Transcription initiation factor TFIID subunit 4B	Taf4b	35763.9	42470.9	37585.1	36402.4	30905.4	37698.3	1	Cellular Component:transcription factor TFIID complex (GO:0005669)	transcription initiation factor TFIID subunit 4	--	ko03022 Basal transcription factors ko05016 Huntington's disease ko05168 Herpes simplex infection	TATA box binding protein (TBP)-associated factor, RNA polymerase II	K	Transcription ;	IPR003894 [TAFH/NHR1] ; IPR007900[Transcription initiation factor TFIID component TAF4]	nucleus protein	--
J3QPC3	Actin maturation protease	Actmap	18406.2	11162.7	16284.1	16681.3	17035.9	23979.3	--	--	--	--	--	--	--	--	--	--	--
L0N7N1	Kinesin-like protein KIF14	Kif14	51628.4	44740.6	51346.4	53836.9	45843.1	52497.4	5	Molecular Function:microtubule motor activity (GO:0003777),Molecular Function:protein binding (GO:0005515),Molecular Function:ATP binding (GO:0005524),Biological Process:microtubule-based movement (GO:0007018),Molecular Function:microtubule binding (GO:0008017)	kinesin family member 14	--	--	Kinesin-like protein	Z	Cytoskeleton ;	IPR000253 [Forkhead-associated (FHA) domain] ; IPR001752[Kinesin motor domain] ; IPR032405[Kinesin-associated]	cytoskeleton protein	--
O08528	Hexokinase-2	Hk2	1.47715e+06	1.46652e+06	1.44812e+06	1.46894e+06	1.45369e+06	1.49593e+06	2	Molecular Function:ATP binding (GO:0005524),Biological Process:carbohydrate metabolic process (GO:0005975)	hexokinase	2.7.1.1	ko00010 Glycolysis / Gluconeogenesis ko00051 Fructose and mannose metabolism ko00052 Galactose metabolism ko00500 Starch and sucrose metabolism ko00520 Amino sugar and nucleotide sugar metabolism ko00524 Neomycin, kanamycin and gentamicin biosynthesis ko01100 Metabolic pathways ko01200 Carbon metabolism ko04066 HIF-1 signaling pathway ko04910 Insulin signaling pathway ko04930 Type II diabetes mel…	Hexokinase	G	Carbohydrate transport and metabolism ;	IPR022672 [Hexokinase, N-terminal] ; IPR022673[Hexokinase, C-terminal]	mitochondrion protein	--
O08529	Calpain-2 catalytic subunit	Capn2	266308	266012	264623	253171	259134	277586	4	Molecular Function:calcium-dependent cysteine-type endopeptidase activity (GO:0004198),Molecular Function:calcium ion binding (GO:0005509),Cellular Component:intracellular (GO:0005622),Biological Process:proteolysis (GO:0006508)	calpain-2	3.4.22.53	ko04141 Protein processing in endoplasmic reticulum ko04210 Apoptosis ko04217 Necroptosis ko04218 Cellular senescence ko04510 Focal adhesion ko05010 Alzheimer's disease	Cytosolic Ca2+-dependent cysteine protease (calpain), large subunit (EF-Hand protein superfamily)	OT	Posttranslational modification, protein turnover, chaperones ; Signal transduction mechanisms ;	IPR001300 [Peptidase C2, calpain, catalytic domain] ; IPR002048[EF-hand domain] ; IPR022682[Peptidase C2, calpain, large subunit, domain III]	plasma membrane protein	--
O08539	Myc box-dependent-interacting protein 1	Bin1	162520	154944	171274	173609	163351	167181	2	Molecular Function:protein binding (GO:0005515),Cellular Component:cytoplasm (GO:0005737)	amphiphysin	--	ko04144 Endocytosis ko04666 Fc gamma R-mediated phagocytosis	Amphiphysin	U	Intracellular trafficking, secretion, and vesicular transport ;	IPR001452 [SH3 domain] ; IPR004148[BAR domain]	--	--
O08547	Vesicle-trafficking protein SEC22b	Sec22b	1.35705e+06	1.45925e+06	1.36664e+06	1.43351e+06	1.35572e+06	1.44984e+06	2	Cellular Component:integral component of membrane (GO:0016021),Biological Process:vesicle-mediated transport (GO:0016192)	vesicle transport protein SEC22	--	ko04130 SNARE interactions in vesicular transport ko04145 Phagosome ko05134 Legionellosis	Synaptobrevin/VAMP-like protein SEC22	U	Intracellular trafficking, secretion, and vesicular transport ;	IPR001388 [Synaptobrevin] ; IPR010908[Longin domain]	endoplasmic reticulum protein	--
O08550	Histone-lysine N-methyltransferase 2B	Kmt2b	71153.9	65286.8	66864.1	70563.4	69522.1	63403.7	4	Molecular Function:DNA binding (GO:0003677),Molecular Function:protein binding (GO:0005515),Cellular Component:nucleus (GO:0005634),Molecular Function:zinc ion binding (GO:0008270)	histone-lysine N-methyltransferase MLL4	2.1.1.43	ko00310 Lysine degradation	Transcription factor TCF20	K	Transcription ;	IPR001214 [SET domain] ; IPR002857[Zinc finger, CXXC-type] ; IPR003888[FY-rich, N-terminal] ; IPR003889[FY-rich, C-terminal] ; IPR019787[Zinc finger, PHD-finger]	nucleus protein	--
O08553	Dihydropyrimidinase-related protein 2	Dpysl2	1.76038e+06	1.77008e+06	1.78488e+06	1.62681e+06	1.71425e+06	1.78084e+06	1	Molecular Function:hydrolase activity (GO:0016787)	dihydropyrimidinase-like 2	--	ko04360 Axon guidance	Dihydroorotase and related enzymes	F	Nucleotide transport and metabolism ;	IPR006680 [Amidohydrolase-related]	centrosome protein	--
O08573	Galectin-9	Lgals9	367716	359071	360645	401919	392512	405077	1	Molecular Function:carbohydrate binding (GO:0030246)	galectin-9	--	--	Galectin, galactose-binding lectin	W	Extracellular structures ;	IPR001079 [Galectin, carbohydrate recognition domain]	extracell protein	--
O08579	Emerin	Emd	490350	555960	491635	668333	566377	535905	--	--	emerin	--	ko05410 Hypertrophic cardiomyopathy (HCM) ko05412 Arrhythmogenic right ventricular cardiomyopathy (ARVC) ko05414 Dilated cardiomyopathy (DCM)	--	--	--	IPR003887 [LEM domain]	--	--
O08580	Steroid hormone receptor ERR1	Esrra	47314.7	51568.8	51227.6	53438.6	51250.6	40676.2	4	Cellular Component:nucleus (GO:0005634),Molecular Function:zinc ion binding (GO:0008270),Biological Process:steroid hormone mediated signaling pathway (GO:0043401),Molecular Function:sequence-specific DNA binding (GO:0043565)	estrogen-related receptor alpha	--	--	FOG: Hormone receptors	T	Signal transduction mechanisms ;	IPR000536 [Nuclear hormone receptor, ligand-binding domain] ; IPR001628[Zinc finger, nuclear hormone receptor-type]	nucleus protein	ESR-like
O08582	GTP-binding protein 1	Gtpbp1	289480	292014	291182	305231	291222	289321	--	--	--	--	--	GTP-binding protein GP-1	R	General function prediction only ;	--	--	--
O08583	THO complex subunit 4	Alyref	2.65991e+06	2.54415e+06	2.81739e+06	3.2231e+06	3.16635e+06	2.37427e+06	1	Molecular Function:nucleic acid binding (GO:0003676)	THO complex subunit 4	--	ko03013 RNA transport ko03015 mRNA surveillance pathway ko03040 Spliceosome ko05168 Herpes simplex infection	RRM motif-containing protein	A	RNA processing and modification ;	IPR000504 [RNA recognition motif domain] ; IPR025715[Chromatin target of PRMT1 protein, C-terminal]	cytoplasm protein	--
O08585	Clathrin light chain A	Clta	2.56705e+06	2.53302e+06	2.41728e+06	2.53498e+06	2.61061e+06	2.34521e+06	5	Molecular Function:structural molecule activity (GO:0005198),Biological Process:intracellular protein transport (GO:0006886),Biological Process:vesicle-mediated transport (GO:0016192),Cellular Component:clathrin coat of trans-Golgi network vesicle (GO:0030130),Cellular Component:clathrin coat of coated pit (GO:0030132)	clathrin light chain A	--	ko04142 Lysosome ko04144 Endocytosis ko04721 Synaptic vesicle cycle ko04961 Endocrine and other factor-regulated calcium reabsorption ko05016 Huntington's disease ko05100 Bacterial invasion of epithelial cells	Vesicle coat protein clathrin, light chain	U	Intracellular trafficking, secretion, and vesicular transport ;	IPR000996 [Clathrin light chain]	--	--
O08586	Phosphatidylinositol 3,4,5-trisphosphate 3-phosphatase and dual-specificity protein phosphatase PTEN	Pten	78005.5	81286.9	82935.1	73614.7	80226.5	84815.2	2	Biological Process:protein dephosphorylation (GO:0006470),Molecular Function:protein tyrosine/serine/threonine phosphatase activity (GO:0008138)	--	--	ko00562 Inositol phosphate metabolism ko01521 EGFR tyrosine kinase inhibitor resistance ko04068 FoxO signaling pathway ko04070 Phosphatidylinositol signaling system ko04071 Sphingolipid signaling pathway ko04115 p53 signaling pathway ko04140 Autophagy - animal ko04150 mTOR signaling pathway ko04151 PI3K-Akt signaling pathway ko04218 Cellular senescence ko04510 Focal adhesion ko04931 Insulin resis…	Clathrin coat dissociation kinase GAK/PTEN/Auxilin and related tyrosine phosphatases	TR	Signal transduction mechanisms ; General function prediction only ;	IPR000340 [Dual specificity phosphatase, catalytic domain] ; IPR014020[Tensin phosphatase, C2 domain]	cytoplasm protein	--
O08599	Syntaxin-binding protein 1	Stxbp1	808177	780643	766949	787205	738828	793132	2	Biological Process:vesicle docking involved in exocytosis (GO:0006904),Biological Process:vesicle-mediated transport (GO:0016192)	syntaxin-binding protein 1	--	ko04721 Synaptic vesicle cycle	Vesicle trafficking protein Sec1	U	Intracellular trafficking, secretion, and vesicular transport ;	IPR001619 [Sec1-like protein]	cytoplasm protein	--
O08600	Endonuclease G, mitochondrial	Endog	58672.3	52288.6	59261.3	68513.7	57616.3	58159	3	Molecular Function:nucleic acid binding (GO:0003676),Molecular Function:hydrolase activity (GO:0016787),Molecular Function:metal ion binding (GO:0046872)	endonuclease G, mitochondrial	--	ko04210 Apoptosis	Mitochondrial endonuclease	F	Nucleotide transport and metabolism ;	IPR001604 [DNA/RNA non-specific endonuclease]	mitochondrion protein	--
O08601	Microsomal triglyceride transfer protein large subunit	Mttp	26876.1	27078	26380	25406.4	23457.5	23916.2	2	Molecular Function:lipid transporter activity (GO:0005319),Biological Process:lipid transport (GO:0006869)	microsomal triglyceride transfer protein large subunit	--	ko04975 Fat digestion and absorption	Microsomal triglyceride transfer protein	IU	Lipid transport and metabolism ; Intracellular trafficking, secretion, and vesicular transport ;	IPR001747 [Lipid transport protein, N-terminal]	endoplasmic reticulum protein	--
O08602	Retinoic acid early-inducible protein 1-alpha	Raet1a	350698	337657	317790	365784	351048	383474	--	--	retinoic acid early transcript 1	--	ko04650 Natural killer cell mediated cytotoxicity	--	--	--	IPR029287 [Retinoic acid early-inducible protein 1]	endoplasmic reticulum protein	--
O08603	Retinoic acid early-inducible protein 1-beta	Raet1b	232679	220365	220176	231727	221843	224569	--	--	retinoic acid early transcript 1	--	ko04650 Natural killer cell mediated cytotoxicity	--	--	--	IPR029287 [Retinoic acid early-inducible protein 1]	plasma membrane protein	--
O08604	Retinoic acid early-inducible protein 1-gamma	Raet1c	55021.2	63698.5	69618.7	68711.1	62090	60309	--	--	retinoic acid early transcript 1	--	ko04650 Natural killer cell mediated cytotoxicity	--	--	--	IPR029287 [Retinoic acid early-inducible protein 1]	extracell protein	--
O08605	MAP kinase-interacting serine/threonine-protein kinase 1	Mknk1	48180.3	50722.3	53782.8	54278.8	48915	48562	3	Molecular Function:protein kinase activity (GO:0004672),Molecular Function:ATP binding (GO:0005524),Biological Process:protein phosphorylation (GO:0006468)	MAP kinase interacting serine/threonine kinase	2.7.11.1	ko04010 MAPK signaling pathway ko04066 HIF-1 signaling pathway ko04910 Insulin signaling pathway	MAP kinase-interacting kinase and related serine/threonine protein kinases	T	Signal transduction mechanisms ;	IPR000719 [Protein kinase domain]	cytoplasm protein	--
O08608	Ornithine decarboxylase antizyme 2	Oaz2	19403.3	83734.7	87086.4	94699.9	0	74386	1	Molecular Function:ornithine decarboxylase inhibitor activity (GO:0008073)	ornithine decarboxylase antizyme 2	--	--	Ornithine decarboxylase antizyme	E	Amino acid transport and metabolism ;	IPR002993 [Ornithine decarboxylase antizyme]	--	--
O08609	Max-like protein X	Mlx	32443.6	32193.7	37271.4	38572.8	33693.8	29441.1	1	Molecular Function:protein dimerization activity (GO:0046983)	MAX-like protein X	--	ko04931 Insulin resistance ko04932 Non-alcoholic fatty liver disease (NAFLD)	bHLHZip transcription factor BIGMAX	K	Transcription ;	IPR011598 [Myc-type, basic helix-loop-helix (bHLH) domain]	nucleus protein	bHLH
O08638	Myosin-11	Myh11	25238.3	14636.8	17055.1	33748.1	29000.8	20367.5	3	Molecular Function:motor activity (GO:0003774),Molecular Function:ATP binding (GO:0005524),Cellular Component:myosin complex (GO:0016459)	myosin heavy chain	--	ko04530 Tight junction	Myosin class II heavy chain	Z	Cytoskeleton ;	IPR001609 [Myosin head, motor domain] ; IPR002928[Myosin tail] ; IPR004009[Myosin, N-terminal, SH3-like]	nucleus protein	--
O08644	Ephrin type-B receptor 6	Ephb6	506932	1.28826e+06	1.21245e+06	0	425094	0	3	Molecular Function:protein kinase activity (GO:0004672),Molecular Function:protein binding (GO:0005515),Biological Process:protein phosphorylation (GO:0006468)	Eph receptor B6	2.7.10.1	ko04360 Axon guidance	Tyrosine kinase, EPH (ephrin) receptor family	T	Signal transduction mechanisms ;	IPR001090 [Ephrin receptor ligand binding domain] ; IPR001245[Serine-threonine/tyrosine-protein kinase catalytic domain] ; IPR001660[Sterile alpha motif domain] ; IPR003961[Fibronectin type III] ; IPR011641[Tyrosine-protein kinase ephrin type A/B receptor-like] ; IPR027936[Ephrin receptor, transmembrane domain]	nucleus protein	--
O08648	Mitogen-activated protein kinase kinase kinase 4	Map3k4	132931	116766	119764	128281	115565	128347	3	Molecular Function:protein kinase activity (GO:0004672),Molecular Function:ATP binding (GO:0005524),Biological Process:protein phosphorylation (GO:0006468)	mitogen-activated protein kinase kinase kinase 4	2.7.11.25	ko04010 MAPK signaling pathway ko04912 GnRH signaling pathway	MAPKKK (MAP kinase kinase kinase) SSK2 and related serine/threonine protein kinases	T	Signal transduction mechanisms ;	IPR000719 [Protein kinase domain]	nucleus protein	--
O08663	Methionine aminopeptidase 2	Metap2	591202	606480	568211	613263	587217	578739	--	--	methionyl aminopeptidase	3.4.11.18	--	Metallopeptidase	R	General function prediction only ;	IPR000994 [Peptidase M24]	nucleus protein	--
O08664	B-cell CLL/lymphoma 7 protein family member C	Bcl7c	58896.4	71944.1	65206.8	72255	70109.7	54549.3	--	--	--	--	--	Uncharacterized conserved protein (tumor-specific protein BCL7 in humans)	R	General function prediction only ;	IPR006804 [BCL7]	--	--
O08688	Calpain-5	Capn5	43822.6	44500.6	39299.2	49791	40166.6	38822.7	3	Molecular Function:calcium-dependent cysteine-type endopeptidase activity (GO:0004198),Cellular Component:intracellular (GO:0005622),Biological Process:proteolysis (GO:0006508)	calpain-5	3.4.22.-	--	Cytosolic Ca2+-dependent cysteine protease (calpain), large subunit (EF-Hand protein superfamily)	OT	Posttranslational modification, protein turnover, chaperones ; Signal transduction mechanisms ;	IPR001300 [Peptidase C2, calpain, catalytic domain] ; IPR022682[Peptidase C2, calpain, large subunit, domain III]	cytoplasm protein	--
O08689	Growth/differentiation factor 8	Mstn	19039.4	19553.2	10791.9	15831.2	14583	7407.98	2	Molecular Function:growth factor activity (GO:0008083),Biological Process:growth (GO:0040007)	growth differentiation factor 8/11	--	--	Transforming growth factor beta, bone morphogenetic protein and related proteins	T	Signal transduction mechanisms ;	IPR001111 [Transforming growth factor-beta, N-terminal] ; IPR001839[Transforming growth factor-beta, C-terminal]	extracell protein	--
O08696	Forkhead box protein M1	Foxm1	19566.3	17888.6	19096.3	21418.6	20230.4	17145.9	1	Molecular Function:sequence-specific DNA binding (GO:0043565)	forkhead box protein M	--	ko04218 Cellular senescence	Transcription factor of the Forkhead/HNF3 family	K	Transcription ;	IPR001766 [Fork head domain]	nucleus protein	Fork head
O08709	Peroxiredoxin-6	Prdx6	3.88319e+06	3.82446e+06	3.74305e+06	3.6248e+06	3.51985e+06	3.71792e+06	4	Molecular Function:antioxidant activity (GO:0016209),Molecular Function:oxidoreductase activity (GO:0016491),Molecular Function:peroxiredoxin activity (GO:0051920),Biological Process:oxidation-reduction process (GO:0055114)	--	--	--	Alkyl hydroperoxide reductase, thiol specific antioxidant and related enzymes	O	Posttranslational modification, protein turnover, chaperones ;	IPR000866 [Alkyl hydroperoxide reductase subunit C/ Thiol specific antioxidant] ; IPR019479[Peroxiredoxin, C-terminal]	cytoplasm protein	--
O08715	A-kinase anchor protein 1, mitochondrial	Akap1	366204	403653	345066	442582	378506	380796	1	Molecular Function:RNA binding (GO:0003723)	A-kinase anchor protein 1, mitochondrial	--	--	Kinase anchor protein AKAP149, contains KH and Tudor RNA-binding domains	T	Signal transduction mechanisms ;	IPR002999 [Tudor domain] ; IPR004088[K Homology domain, type 1]	--	--
O08734	Bcl-2 homologous antagonist/killer	Bak1	443877	439579	459222	472734	487505	487334	1	Biological Process:regulation of apoptotic process (GO:0042981)	Bcl-2 homologous antagonist/killer	--	ko01524 Platinum drug resistance ko04141 Protein processing in endoplasmic reticulum ko04210 Apoptosis ko04215 Apoptosis - multiple species ko05165 Human papillomavirus infection ko05167 Kaposi's sarcoma-associated herpesvirus infection ko05200 Pathways in cancer ko05202 Transcriptional misregulation in cancer ko05203 Viral carcinogenesis ko05206 MicroRNAs in cancer ko05210 Colorectal cancer ko05…	Anti-apoptotic Bcl-2 family proteins, prevent opening of mitochondrial porin channel	T	Signal transduction mechanisms ;	IPR026298 [Blc2 family]	nucleus protein	--
O08738	Caspase-6	Casp6	699075	758939	727413	654865	666636	696711	--	--	caspase 6	3.4.22.59	ko04210 Apoptosis	Caspase, apoptotic cysteine protease	D	Cell cycle control, cell division, chromosome partitioning ;	--	cytoplasm protein	--
O08739	AMP deaminase 3	Ampd3	460722	415012	409355	463396	457968	443910	1	Molecular Function:deaminase activity (GO:0019239)	AMP deaminase	3.5.4.6	ko00230 Purine metabolism ko01100 Metabolic pathways	Adenosine monophosphate deaminase	F	Nucleotide transport and metabolism ;	IPR001365 [Adenosine/AMP deaminase domain]	--	--
O08740	DNA-directed RNA polymerase II subunit RPB11	Polr2j	224960	205101	192308	237017	208420	210666	1	Molecular Function:protein dimerization activity (GO:0046983)	DNA-directed RNA polymerase II subunit RPB11	--	ko00230 Purine metabolism ko00240 Pyrimidine metabolism ko01100 Metabolic pathways ko03020 RNA polymerase ko05016 Huntington's disease ko05169 Epstein-Barr virus infection	RNA polymerase, subunit L	K	Transcription ;	IPR009025 [DNA-directed RNA polymerase, RBP11-like dimerisation domain]	--	--
O08749	Dihydrolipoyl dehydrogenase, mitochondrial	Dld	2.26076e+06	2.19333e+06	2.2914e+06	2.11292e+06	2.22018e+06	2.25191e+06	3	Molecular Function:oxidoreductase activity (GO:0016491),Biological Process:cell redox homeostasis (GO:0045454),Biological Process:oxidation-reduction process (GO:0055114)	dihydrolipoamide dehydrogenase	1.8.1.4	ko00010 Glycolysis / Gluconeogenesis ko00020 Citrate cycle (TCA cycle) ko00260 Glycine, serine and threonine metabolism ko00280 Valine, leucine and isoleucine degradation ko00620 Pyruvate metabolism ko00630 Glyoxylate and dicarboxylate metabolism ko00640 Propanoate metabolism ko01100 Metabolic pathways ko01200 Carbon metabolism	Dihydrolipoamide dehydrogenase	C	Energy production and conversion ;	IPR004099 [Pyridine nucleotide-disulphide oxidoreductase, dimerisation domain] ; IPR023753[FAD/NAD(P)-binding domain]	cytoplasm protein	--
O08750	Nuclear factor interleukin-3-regulated protein	Nfil3	36748.8	46562.4	42818.2	46321.9	43820	42126.8	3	Cellular Component:nucleus (GO:0005634),Biological Process:circadian rhythm (GO:0007623),Molecular Function:sequence-specific DNA binding (GO:0043565)	nuclear factor, interleukin 3 regulated	--	--	Basic region leucine zipper transcription factor	K	Transcription ;	IPR004827 [Basic-leucine zipper domain] ; IPR010533[Vertebrate interleukin-3 regulated transcription factor]	--	TF_bZIP
O08756	3-hydroxyacyl-CoA dehydrogenase type-2	Hsd17b10	851819	866115	908392	825445	868120	891039	--	--	--	--	ko00280 Valine, leucine and isoleucine degradation ko01100 Metabolic pathways ko05010 Alzheimer's disease	Short-chain alcohol dehydrogenase/3-hydroxyacyl-CoA dehydrogenase	Q	Secondary metabolites biosynthesis, transport and catabolism ;	IPR002347 [Short-chain dehydrogenase/reductase SDR]	cytoplasm protein	--
O08759	Ubiquitin-protein ligase E3A	Ube3a	546300	573506	561774	549230	539183	548052	1	Molecular Function:ubiquitin-protein transferase activity (GO:0004842)	ubiquitin-protein ligase E3 A	2.3.2.26	ko04120 Ubiquitin mediated proteolysis ko05165 Human papillomavirus infection ko05203 Viral carcinogenesis	E3 ubiquitin protein ligase	O	Posttranslational modification, protein turnover, chaperones ;	IPR000569 [HECT domain] ; IPR032353[Ubiquitin-protein ligase E3A, N-terminal zinc-binding domain]	endoplasmic reticulum protein	--
O08760	N-glycosylase/DNA lyase	Ogg1	34046.1	38097.5	33954	45126.3	31808.7	31611.8	4	Molecular Function:damaged DNA binding (GO:0003684),Biological Process:base-excision repair (GO:0006284),Biological Process:nucleotide-excision repair (GO:0006289),Molecular Function:oxidized purine nucleobase lesion DNA N-glycosylase activity (GO:0008534)	--	--	ko03410 Base excision repair	8-oxoguanine DNA glycosylase	L	Replication, recombination and repair ;	IPR003265 [HhH-GPD domain] ; IPR012904[8-oxoguanine DNA glycosylase, N-terminal]	nucleus protein	--
O08784	Treacle protein	Tcof1	1.00867e+06	1.00555e+06	992519	1.06251e+06	995600	1.00282e+06	--	--	Treacher Collins syndrome protein	--	ko03008 Ribosome biogenesis in eukaryotes	--	--	--	IPR003993 [Treacher Collins syndrome, treacle]	--	--
O08785	Circadian locomoter output cycles protein kaput	Clock	19809	19855.9	20757.6	19363.4	19576.5	18868.6	1	Molecular Function:protein dimerization activity (GO:0046983)	circadian locomoter output cycles kaput protein	2.3.1.48	ko04710 Circadian rhythm ko04728 Dopaminergic synapse ko05168 Herpes simplex infection	Aryl-hydrocarbon receptor nuclear translocator	K	Transcription ;	IPR011598 [Myc-type, basic helix-loop-helix (bHLH) domain] ; IPR013767[PAS fold]	nucleus protein	bHLH
O08788	Dynactin subunit 1	Dctn1	432672	444181	439645	431157	442040	449587	--	--	dynactin 1	--	ko04962 Vasopressin-regulated water reabsorption ko05016 Huntington's disease	Microtubule-associated protein dynactin DCTN1/Glued	DZ	Cell cycle control, cell division, chromosome partitioning ; Cytoskeleton ;	IPR000938 [CAP Gly-rich domain] ; IPR022157[Dynein associated protein]	cytoplasm protein	--
O08789	Max-binding protein MNT	Mnt	56080.2	47192.8	48830.6	54066	48316.5	53603.9	1	Molecular Function:protein dimerization activity (GO:0046983)	MAX-binding protein	--	--	Upstream transcription factor 2/L-myc-2 protein	K	Transcription ;	IPR011598 [Myc-type, basic helix-loop-helix (bHLH) domain]	nucleus protein	bHLH
O08795	Glucosidase 2 subunit beta	Prkcsh	2.33368e+06	2.16933e+06	2.05292e+06	2.17741e+06	2.15831e+06	2.22868e+06	1	Molecular Function:calcium ion binding (GO:0005509)	protein kinase C substrate 80K-H	--	ko04141 Protein processing in endoplasmic reticulum	Protein kinase C substrate, 80 KD protein, heavy chain	T	Signal transduction mechanisms ;	IPR002048 [EF-hand domain] ; IPR009011[Mannose-6-phosphate receptor binding domain] ; IPR028146[Glucosidase II beta subunit, N-terminal]	--	--
O08800	Serpin B8	Serpinb8	22428.3	15610.7	20788.8	17227	22746.6	17708.3	--	--	serpin B8	--	--	Serpin	V	Defense mechanisms ;	IPR023796 [Serpin domain]	cytoplasm protein	--
O08807	Peroxiredoxin-4	Prdx4	7.78627e+06	7.64351e+06	7.69093e+06	7.63298e+06	7.69107e+06	7.934e+06	4	Molecular Function:antioxidant activity (GO:0016209),Molecular Function:oxidoreductase activity (GO:0016491),Molecular Function:peroxiredoxin activity (GO:0051920),Biological Process:oxidation-reduction process (GO:0055114)	peroxiredoxin (alkyl hydroperoxide reductase subunit C)	1.11.1.15		Alkyl hydroperoxide reductase, thiol specific antioxidant and related enzymes	O	Posttranslational modification, protein turnover, chaperones ;	IPR000866 [Alkyl hydroperoxide reductase subunit C/ Thiol specific antioxidant] ; IPR019479[Peroxiredoxin, C-terminal]	cytoplasm protein	--
O08808	Protein diaphanous homolog 1	Diaph1	364159	388389	362735	366987	367527	370249	4	Molecular Function:actin binding (GO:0003779),Biological Process:cellular component organization (GO:0016043),Molecular Function:Rho GTPase binding (GO:0017048),Biological Process:actin cytoskeleton organization (GO:0030036)	diaphanous 1	--	ko04510 Focal adhesion ko04810 Regulation of actin cytoskeleton ko04933 AGE-RAGE signaling pathway in diabetic complications	RhoA GTPase effector DIA/Diaphanous	TZ	Signal transduction mechanisms ; Cytoskeleton ;	IPR009408 [Formin Homology 1] ; IPR010465[DRF autoregulatory] ; IPR010472[Formin, FH3 domain] ; IPR010473[Formin, GTPase-binding domain] ; IPR015425[Formin, FH2 domain]	cytoskeleton protein	--
O08810	116 kDa U5 small nuclear ribonucleoprotein component	Eftud2	1.55862e+06	1.48945e+06	1.50434e+06	1.63085e+06	1.5627e+06	1.55868e+06	1	Molecular Function:GTP binding (GO:0005525)	116 kDa U5 small nuclear ribonucleoprotein component	--	ko03040 Spliceosome	U5 snRNP-specific protein	J	Translation, ribosomal structure and biogenesis ;	IPR000640 [Translation elongation factor EFG, V domain] ; IPR004161[Translation elongation factor EFTu-like, domain 2] ; IPR005517[Translation elongation factor EFG/EF2, domain IV] ; IPR009022[Elongation factor G, III-V domain] ; IPR031950[116 kDa U5 small nuclear ribonucleoprotein component, N-terminal]	nucleus protein	--
O08811	General transcription and DNA repair factor IIH helicase subunit XPD	Ercc2	80967.2	81345.6	79879.3	93374.8	73618.5	77311.1	6	Molecular Function:nucleic acid binding (GO:0003676),Molecular Function:DNA binding (GO:0003677),Molecular Function:ATP-dependent DNA helicase activity (GO:0004003),Molecular Function:ATP binding (GO:0005524),Biological Process:nucleobase-containing compound metabolic process (GO:0006139),Molecular Function:ATP-dependent helicase activity (GO:0008026)	DNA excision repair protein ERCC-2	3.6.4.12	ko03022 Basal transcription factors ko03420 Nucleotide excision repair	RNA polymerase II transcription initiation/nucleotide excision repair factor TFIIH, 5'-3' helicase subunit RAD3	KL	Transcription ; Replication, recombination and repair ;	IPR006555 [ATP-dependent helicase, C-terminal] ; IPR010614[DEAD2] ; IPR010643[Helical and beta-bridge domain]	nucleus protein	--
O08832	Polypeptide N-acetylgalactosaminyltransferase 4	Galnt4	354673	238771	333334	347257	307835	340758	--	--	polypeptide N-acetylgalactosaminyltransferase	2.4.1.41	ko00512 Mucin type O-glycan biosynthesis ko01100 Metabolic pathways	Polypeptide N-acetylgalactosaminyltransferase	O	Posttranslational modification, protein turnover, chaperones ;	IPR000772 [Ricin B, lectin domain] ; IPR001173[Glycosyltransferase 2-like]	Golgi apparatus protein	--
O08843	Leukocyte-specific transcript 1 protein	Lst1	57114.1	45959.6	43866.2	56264.4	53473.7	62646.2	3	Biological Process:cell morphogenesis (GO:0000902),Biological Process:immune response (GO:0006955),Cellular Component:membrane (GO:0016020)	--	--	--	--	--	--	IPR007775 [Leukocyte-specific transcript 1, LST-1]	Golgi apparatus protein	--
O08848	RNA-binding protein Ro60	RO60	153311	148600	146038	129907	136832	143973	1	Molecular Function:RNA binding (GO:0003723)	60 kDa SS-A/Ro ribonucleoprotein	--	ko05322 Systemic lupus erythematosus	Uncharacterized conserved protein	S	Function unknown ;	IPR008858 [TROVE domain]	cytoplasm protein	--
O08849	Regulator of G-protein signaling 2	Rgs2	15959.5	12277.5	15971.3	14810.7	13580.7	12529.7	--	--	regulator of G-protein signaling 2	--	ko04022 cGMP-PKG signaling pathway ko04740 Olfactory transduction ko04921 Oxytocin signaling pathway	G protein signaling regulators	T	Signal transduction mechanisms ;	IPR016137 [RGS domain]	cytoplasm protein	--
O08856	RNA polymerase II elongation factor ELL	Ell	157093	159663	155392	161542	154531	156354	2	Biological Process:transcription elongation from RNA polymerase II promoter (GO:0006368),Cellular Component:transcription elongation factor complex (GO:0008023)	RNA polymerase II elongation factor ELL	--	--	RNA polymerase II elongation factor	K	Transcription ;	IPR010844 [Occludin homology domain] ; IPR019464[RNA polymerase II elongation factor ELL, N-terminal]	nucleus protein	--
O08863	Baculoviral IAP repeat-containing protein 3	Birc3	8239.98	13043.2	23237.6	24022.3	16160.3	16774.8	1	Biological Process:regulation of apoptotic process (GO:0042981)	baculoviral IAP repeat-containing protein 2/3	--	ko01524 Platinum drug resistance ko04064 NF-kappa B signaling pathway ko04120 Ubiquitin mediated proteolysis ko04210 Apoptosis ko04215 Apoptosis - multiple species ko04217 Necroptosis ko04510 Focal adhesion ko04621 NOD-like receptor signaling pathway ko04668 TNF signaling pathway ko05145 Toxoplasmosis ko05200 Pathways in cancer ko05222 Small cell lung cancer	Apoptosis inhibitor IAP1 and related BIR domain proteins	DR	Cell cycle control, cell division, chromosome partitioning ; General function prediction only ;	IPR001315 [CARD domain] ; IPR001370[BIR repeat]	nucleus protein	--
O08900	Zinc finger protein Aiolos	Ikzf3	25365.5	35355.9	25637.7	35643	44741.3	25553.5	1	Molecular Function:metal ion binding (GO:0046872)	IKAROS family zinc finger protein	--	--	FOG: Zn-finger	R	General function prediction only ;	IPR007087 [Zinc finger, C2H2]	nucleus protein	zf-C2H2
O08901	Mitotic checkpoint serine/threonine-protein kinase BUB1	Bub1	83418.4	73744	75075.2	80178.6	84012.5	77389.2	3	Molecular Function:protein kinase activity (GO:0004672),Molecular Function:ATP binding (GO:0005524),Biological Process:protein phosphorylation (GO:0006468)	checkpoint serine/threonine-protein kinase	2.7.11.1	ko04110 Cell cycle ko04114 Oocyte meiosis ko04914 Progesterone-mediated oocyte maturation	Mitotic checkpoint serine/threonine protein kinase	D	Cell cycle control, cell division, chromosome partitioning ;	IPR000719 [Protein kinase domain] ; IPR013212[Mad3/Bub1 homology region 1]	nucleus protein	--
O08908	Phosphatidylinositol 3-kinase regulatory subunit beta	Pik3r2	75916.9	74737.6	74244.7	77109.3	72534.2	78997	1	Biological Process:signal transduction (GO:0007165)	phosphoinositide-3-kinase regulatory subunit alpha/beta/delta	--	ko01521 EGFR tyrosine kinase inhibitor resistance ko01522 Endocrine resistance ko01524 Platinum drug resistance ko04012 ErbB signaling pathway ko04014 Ras signaling pathway ko04015 Rap1 signaling pathway ko04024 cAMP signaling pathway ko04062 Chemokine signaling pathway ko04066 HIF-1 signaling pathway ko04068 FoxO signaling pathway ko04070 Phosphatidylinositol signaling system ko04071 Sphingolipi…	Adaptor for phosphoinositide 3-kinase	T	Signal transduction mechanisms ;	IPR000198 [Rho GTPase-activating protein domain] ; IPR000980[SH2 domain] ; IPR032498[PI3K p85 subunit, inter-SH2 domain]	nucleus protein	--
O08912	Polypeptide N-acetylgalactosaminyltransferase 1	Galnt1	122914	120872	120930	137838	127148	120227	--	--	polypeptide N-acetylgalactosaminyltransferase	2.4.1.41	ko00512 Mucin type O-glycan biosynthesis ko01100 Metabolic pathways	Polypeptide N-acetylgalactosaminyltransferase	O	Posttranslational modification, protein turnover, chaperones ;	IPR000772 [Ricin B, lectin domain] ; IPR001173[Glycosyltransferase 2-like]	extracell protein	--
O08914	Fatty-acid amide hydrolase 1	Faah	31300.6	37107.1	28550.1	32708.2	30686.3	25412.1	--	--	fatty acid amide hydrolase	3.5.1.99	ko04723 Retrograde endocannabinoid signaling	Amidases	JIT	Translation, ribosomal structure and biogenesis ; Lipid transport and metabolism ; Signal transduction mechanisms ;	IPR023631 [Amidase signature domain]	cytoskeleton protein	--
O08915	AH receptor-interacting protein	Aip	470925	468819	468676	475775	482124	477160	--	--	AH receptor-interacting protein	--	--	Aryl-hydrocarbon receptor-interacting protein	O	Posttranslational modification, protein turnover, chaperones ;	IPR001179 [FKBP-type peptidyl-prolyl cis-trans isomerase domain]	cytoplasm protein	--
O08917	Flotillin-1	Flot1	151893	153466	156708	165829	145769	155074	--	--	flotillin	--	ko04910 Insulin signaling pathway	Flotillins	UZ	Intracellular trafficking, secretion, and vesicular transport ; Cytoskeleton ;	IPR001107 [Band 7 domain] ; IPR031905[Flotillin, C-terminal domain]	plasma membrane protein	--
O08919	Numb-like protein	Numbl	0	69787.5	16430.6	45798.7	73290.8	0	1	Molecular Function:protein binding (GO:0005515)	numb	--	ko04330 Notch signaling pathway	Adaptor protein NUMB	T	Signal transduction mechanisms ;	IPR006020 [PTB/PI domain] ; IPR010449[NUMB domain]	cytoplasm protein	--
O08967	Cytohesin-3	Cyth3	21442.8	29637.9	18636.7	27650.5	27787.5	20183.8	2	Molecular Function:ARF guanyl-nucleotide exchange factor activity (GO:0005086),Biological Process:regulation of ARF protein signal transduction (GO:0032012)	cytohesin	--	ko04072 Phospholipase D signaling pathway ko04144 Endocytosis	Guanine nucleotide exchange factor Cytohesin, contains PH and Sec7 domains	U	Intracellular trafficking, secretion, and vesicular transport ;	IPR000904 [Sec7 domain] ; IPR001849[Pleckstrin homology domain]	nucleus protein	--
O08970	Tuftelin	Tuft1	4387.47	5939.8	0	7700.3	5900.9	12618.9	--	--	--	--	--	--	--	--	--	--	--
O08983	BLOC-3 complex member HPS1	Hps1	23664.6	22849.1	21181.6	25448.2	24600	21296	--	--	Hermansky-Pudlak syndrome 1 protein	--	--	--	--	--	--	--	--
O08992	Syntenin-1	Sdcbp	894254	885608	900686	926166	920316	939126	1	Molecular Function:protein binding (GO:0005515)	syntenin-1	--	--	--	--	--	IPR001478 [PDZ domain]	endoplasmic reticulum protein	--
O08997	Copper transport protein ATOX1	Atox1	1.87099e+06	1.97903e+06	1.90426e+06	1.61465e+06	1.85208e+06	1.87673e+06	2	Biological Process:metal ion transport (GO:0030001),Molecular Function:metal ion binding (GO:0046872)	copper chaperone	--	ko04978 Mineral absorption	Copper chaperone	P	Inorganic ion transport and metabolism ;	IPR006121 [Heavy metal-associated domain, HMA]	--	--
O09000	Nuclear receptor coactivator 3	Ncoa3	125839	126025	117590	124744	120518	127260	3	Molecular Function:transcription coactivator activity (GO:0003713),Cellular Component:nucleus (GO:0005634),Molecular Function:nuclear hormone receptor binding (GO:0035257)	nuclear receptor coactivator 3	2.3.1.48	ko01522 Endocrine resistance ko04919 Thyroid hormone signaling pathway ko05200 Pathways in cancer ko05224 Breast cancer	Aryl-hydrocarbon receptor nuclear translocator	K	Transcription ;	IPR010011 [Domain of unknown function DUF1518] ; IPR013767[PAS fold] ; IPR014920[Nuclear receptor coactivator, Ncoa-type, interlocking] ; IPR014935[Nuclear receptor coactivator, receptor-binding domain] ; IPR032565[Domain of unknown function DUF4927]	nucleus protein	--
O09005	Sphingolipid delta(4)-desaturase DES1	Degs1	633963	709116	631334	772479	709720	705850	1	Biological Process:lipid metabolic process (GO:0006629)	--	--	ko00600 Sphingolipid metabolism ko01100 Metabolic pathways ko04071 Sphingolipid signaling pathway	Fatty acid desaturase	I	Lipid transport and metabolism ;	IPR005804 [Fatty acid desaturase domain] ; IPR013866[Sphingolipid delta4-desaturase, N-terminal]	endoplasmic reticulum protein	--
O09008	Beta-1,3-N-acetylglucosaminyltransferase manic fringe	Mfng	8799.14	9678.39	6328.49	10770.9	12268.4	9336.35	1	Cellular Component:membrane (GO:0016020)	fringe	2.4.1.222	ko00514 Other types of O-glycan biosynthesis ko04330 Notch signaling pathway ko05165 Human papillomavirus infection	--	--	--	IPR003378 [Fringe-like]	endoplasmic reticulum protein	--
O09012	Peroxisomal targeting signal 1 receptor	Pex5	67951.9	74025.6	73891.1	72851.1	66569.2	80319	1	Molecular Function:protein binding (GO:0005515)	peroxin-5	--	ko04146 Peroxisome	TPR repeat-containing protein	R	General function prediction only ;	IPR011990 [Tetratricopeptide-like helical domain]	peroxisome protein	--
O09030	Interleukin-13 receptor subunit alpha-1	Il13ra1	7157.49	12229.4	13204.8	6148.4	5398.86	9098.31	--	--	interleukin 13 receptor alpha-1	--	ko04060 Cytokine-cytokine receptor interaction ko04630 Jak-STAT signaling pathway ko05200 Pathways in cancer	--	--	--	IPR015321 [Type I cytokine receptor, cytokine-binding domain]	extracell protein	--
O09039	SH2B adapter protein 3	Sh2b3	52637.2	50889.1	49955.9	53072.8	50437.9	56973	2	Molecular Function:signal transducer activity (GO:0004871),Biological Process:intracellular signal transduction (GO:0035556)	SH2B adaptor protein 1/3	--	ko04722 Neurotrophin signaling pathway	--	--	--	IPR000980 [SH2 domain] ; IPR015012[Phenylalanine zipper]	plasma membrane protein	--
O09043	Napsin-A	Napsa	214704	197863	175477	186416	183860	186708	--	--	napsin-A	3.4.23.-	ko04142 Lysosome	Aspartyl protease	O	Posttranslational modification, protein turnover, chaperones ;	IPR033121 [Peptidase family A1 domain]	lysosome protein	--
O09044	Synaptosomal-associated protein 23	Snap23	220076	216342	217193	251134	243935	231871	--	--	synaptosomal-associated protein 23	--	ko04130 SNARE interactions in vesicular transport ko04611 Platelet activation	SNAP-25 (synaptosome-associated protein) component of SNARE complex	U	Intracellular trafficking, secretion, and vesicular transport ;	IPR000928 [SNAP-25]	plasma membrane protein	--
O09046	L-amino-acid oxidase	Il4i1	19825.6	17156.6	25384.7	15520	21125	21207.1	2	Molecular Function:oxidoreductase activity (GO:0016491),Biological Process:oxidation-reduction process (GO:0055114)	L-amino-acid oxidase	1.4.3.2	ko00250 Alanine, aspartate and glutamate metabolism ko00270 Cysteine and methionine metabolism ko00280 Valine, leucine and isoleucine degradation ko00350 Tyrosine metabolism ko00360 Phenylalanine metabolism ko00380 Tryptophan metabolism ko00400 Phenylalanine, tyrosine and tryptophan biosynthesis ko01100 Metabolic pathways	Amine oxidase	Q	Secondary metabolites biosynthesis, transport and catabolism ;	IPR002937 [Amine oxidase]	mitochondrion protein	--
O09047	C3a anaphylatoxin chemotactic receptor	C3ar1	3477.28	10988.5	3559.09	6591.87	8259.49	3654.9	3	Molecular Function:G-protein coupled receptor activity (GO:0004930),Biological Process:G-protein coupled receptor signaling pathway (GO:0007186),Cellular Component:integral component of membrane (GO:0016021)	C3a anaphylatoxin chemotactic receptor	--	ko04080 Neuroactive ligand-receptor interaction ko04610 Complement and coagulation cascades ko05150 Staphylococcus aureus infection	--	--	--	IPR000276 [G protein-coupled receptor, rhodopsin-like]	plasma membrane protein	--
O09053	Bifunctional 3-5 exonuclease/ATP-dependent helicase WRN	Wrn	43544.2	47091.4	52707.3	50856.8	47411	44027.7	8	Molecular Function:nucleic acid binding (GO:0003676),Molecular Function:ATP binding (GO:0005524),Cellular Component:intracellular (GO:0005622),Biological Process:nucleobase-containing compound metabolic process (GO:0006139),Biological Process:DNA replication (GO:0006260),Biological Process:DNA repair (GO:0006281),Molecular Function:3'-5' exonuclease activity (GO:0008408),Molecular Function:ATP-de…	werner syndrome ATP-dependent helicase	3.6.4.12	--	ATP-dependent DNA helicase	L	Replication, recombination and repair ;	IPR001650 [Helicase, C-terminal] ; IPR002121[HRDC domain] ; IPR002562[3'-5' exonuclease domain] ; IPR011545[DEAD/DEAH box helicase domain] ; IPR018982[RQC domain] ; IPR029491[Helicase Helix-turn-helix domain] ; IPR032284[ATP-dependent DNA helicase RecQ, zinc-binding domain]	nucleus protein	--
O09061	Proteasome subunit beta type-1	Psmb1	2.7422e+06	2.66667e+06	2.64429e+06	2.58229e+06	2.77141e+06	2.7034e+06	3	Molecular Function:threonine-type endopeptidase activity (GO:0004298),Cellular Component:proteasome core complex (GO:0005839),Biological Process:proteolysis involved in cellular protein catabolic process (GO:0051603)	20S proteasome subunit beta 6	3.4.25.1	ko03050 Proteasome	20S proteasome, regulatory subunit beta type PSMB1/PRE7	O	Posttranslational modification, protein turnover, chaperones ;	IPR001353 [Proteasome, subunit alpha/beta]	nucleus protein	--
O09106	Histone deacetylase 1	Hdac1	1.89688e+06	1.74521e+06	1.70252e+06	1.80974e+06	1.82804e+06	1.91253e+06	--	--	histone deacetylase 1/2	3.5.1.98	ko04110 Cell cycle ko04213 Longevity regulating pathway - multiple species ko04330 Notch signaling pathway ko04919 Thyroid hormone signaling pathway ko05016 Huntington's disease ko05034 Alcoholism ko05165 Human papillomavirus infection ko05169 Epstein-Barr virus infection ko05200 Pathways in cancer ko05202 Transcriptional misregulation in cancer ko05203 Viral carcinogenesis ko05220 Chronic myeloi…	Histone deacetylase complex, catalytic component RPD3	B	Chromatin structure and dynamics ;	IPR023801 [Histone deacetylase domain]	nucleus protein	--
O09110	Dual specificity mitogen-activated protein kinase kinase 3	Map2k3	420343	428623	426320	429144	430310	426679	3	Molecular Function:protein kinase activity (GO:0004672),Molecular Function:ATP binding (GO:0005524),Biological Process:protein phosphorylation (GO:0006468)	mitogen-activated protein kinase kinase 3	2.7.12.2	ko04010 MAPK signaling pathway ko04015 Rap1 signaling pathway ko04218 Cellular senescence ko04620 Toll-like receptor signaling pathway ko04664 Fc epsilon RI signaling pathway ko04668 TNF signaling pathway ko04750 Inflammatory mediator regulation of TRP channels ko04912 GnRH signaling pathway ko05014 Amyotrophic lateral sclerosis (ALS) ko05145 Toxoplasmosis ko05164 Influenza A ko05169 Epstein-Barr…	Mitogen-activated protein kinase (MAPK) kinase MKK3/MKK6	T	Signal transduction mechanisms ;	IPR000719 [Protein kinase domain]	nucleus protein	--
O09111	NADH dehydrogenase [ubiquinone] 1 beta subcomplex subunit 11, mitochondrial	Ndufb11	663759	714634	621877	812138	717618	729148	--	--	NADH dehydrogenase (ubiquinone) 1 beta subcomplex subunit 11	--	ko00190 Oxidative phosphorylation ko01100 Metabolic pathways ko04723 Retrograde endocannabinoid signaling ko04932 Non-alcoholic fatty liver disease (NAFLD) ko05010 Alzheimer's disease ko05012 Parkinson's disease ko05016 Huntington's disease	Uncharacterized conserved protein	S	Function unknown ;	IPR019329 [NADH:ubiquinone oxidoreductase, ESSS subunit]	--	--
O09117	Synaptophysin-like protein 1	Sypl1	391525	314751	317025	356181	359954	406903	1	Cellular Component:membrane (GO:0016020)	--	--	--	--	--	--	IPR008253 [Marvel domain]	--	--
O09126	Semaphorin-4D	Sema4d	37256.9	35792.8	34719.7	36393.4	38188.1	33022.1	2	Molecular Function:protein binding (GO:0005515),Cellular Component:membrane (GO:0016020)	semaphorin 4	--	ko04360 Axon guidance	Semaphorins	T	Signal transduction mechanisms ;	IPR001627 [Sema domain] ; IPR002165[Plexin repeat] ; IPR013151[Immunoglobulin]	extracell protein	--
O09130	NFATC2-interacting protein	Nfatc2ip	102131	108487	96105.2	106093	110661	94041.8	--	--	--	--	--	Ubiquitin-like proteins	O	Posttranslational modification, protein turnover, chaperones ;	IPR022617 [Rad60/SUMO-like domain]	cytoplasm protein	--
O09131	Glutathione S-transferase omega-1	Gsto1	1.28108e+06	1.19849e+06	1.1634e+06	1.20513e+06	1.1841e+06	1.21366e+06	1	Molecular Function:protein binding (GO:0005515)	glutathione S-transferase	2.5.1.18	ko00480 Glutathione metabolism ko00980 Metabolism of xenobiotics by cytochrome P450 ko00982 Drug metabolism - cytochrome P450 ko01524 Platinum drug resistance ko05200 Pathways in cancer ko05204 Chemical carcinogenesis ko05225 Hepatocellular carcinoma ko05418 Fluid shear stress and atherosclerosis	Glutathione S-transferase	O	Posttranslational modification, protein turnover, chaperones ;	IPR004045 [Glutathione S-transferase, N-terminal] ; IPR004046[Glutathione S-transferase, C-terminal]	cytoplasm protein	--
O09159	Lysosomal alpha-mannosidase	Man2b1	135309	132736	131793	140574	125613	123704	5	Molecular Function:alpha-mannosidase activity (GO:0004559),Biological Process:carbohydrate metabolic process (GO:0005975),Biological Process:mannose metabolic process (GO:0006013),Molecular Function:zinc ion binding (GO:0008270),Molecular Function:mannosidase activity (GO:0015923)	lysosomal alpha-mannosidase	3.2.1.24	ko00511 Other glycan degradation ko04142 Lysosome	Glycosyl hydrolase, family 38 - alpha-mannosidase	G	Carbohydrate transport and metabolism ;	IPR000602 [Glycoside hydrolase family 38, N-terminal domain] ; IPR011682[Glycosyl hydrolase family 38, C-terminal] ; IPR015341[Glycoside hydrolase family 38, central domain]	lysosome protein	--
O09167	Large ribosomal subunit protein eL21	Rpl21	3.95204e+06	3.90186e+06	4.07944e+06	4.59444e+06	4.41397e+06	3.87372e+06	4	Molecular Function:structural constituent of ribosome (GO:0003735),Cellular Component:intracellular (GO:0005622),Cellular Component:ribosome (GO:0005840),Biological Process:translation (GO:0006412)	large subunit ribosomal protein L21e	--	ko03010 Ribosome	60S ribosomal protein L21	J	Translation, ribosomal structure and biogenesis ;	IPR001147 [Ribosomal protein L21e]	--	--
O09172	Glutamate--cysteine ligase regulatory subunit	Gclm	667254	689182	629629	634078	641628	672953	--	--	glutamate--cysteine ligase regulatory subunit	--	ko00270 Cysteine and methionine metabolism ko00480 Glutathione metabolism ko01100 Metabolic pathways ko04216 Ferroptosis	Glutamate-cysteine ligase regulatory subunit	E	Amino acid transport and metabolism ;	IPR023210 [NADP-dependent oxidoreductase domain]	--	--
O09174	Alpha-methylacyl-CoA racemase	Amacr	45490.7	40411.6	40785.4	41001.1	36460.6	36296.4	1	Molecular Function:catalytic activity (GO:0003824)	alpha-methylacyl-CoA racemase	5.1.99.4	ko00120 Primary bile acid biosynthesis ko01100 Metabolic pathways ko04146 Peroxisome	Predicted L-carnitine dehydratase/alpha-methylacyl-CoA racemase	I	Lipid transport and metabolism ;	IPR003673 [CoA-transferase family III]	peroxisome protein	--
O35047	Homologous-pairing protein 2 homolog	Psmc3ip	91310.1	77699.5	82827.7	86767.8	78791.6	73348	--	--	26S proteasome regulatory subunit, ATPase 3, interacting protein	--	--	TBP-1 interacting protein	T	Signal transduction mechanisms ;	IPR010776 [Tat binding protein 1-interacting]	--	--
O35066	Kinesin-like protein KIF3C	Kif3c	31921.5	34137.5	32540.5	37273.7	36225.7	33813.6	4	Molecular Function:microtubule motor activity (GO:0003777),Molecular Function:ATP binding (GO:0005524),Biological Process:microtubule-based movement (GO:0007018),Molecular Function:microtubule binding (GO:0008017)	kinesin family member 3C	--	--	Kinesin-like protein	Z	Cytoskeleton ;	IPR001752 [Kinesin motor domain]	cytoskeleton protein	--
O35071	Kinesin-like protein KIF1C	Kif1c	81429.2	83740.2	85653.4	87564.1	83723.9	92765.9	5	Molecular Function:microtubule motor activity (GO:0003777),Molecular Function:protein binding (GO:0005515),Molecular Function:ATP binding (GO:0005524),Biological Process:microtubule-based movement (GO:0007018),Molecular Function:microtubule binding (GO:0008017)	kinesin family member 1	--	--	Kinesin-like protein	Z	Cytoskeleton ;	IPR000253 [Forkhead-associated (FHA) domain] ; IPR001752[Kinesin motor domain] ; IPR032405[Kinesin-associated]	cytoskeleton protein	--
O35075	Vacuolar protein sorting-associated protein 26C	Vps26c	363038	370850	370611	334860	337141	334180	--	--	--	--	--	Uncharacterized conserved protein with similarity to embryogenesis protein H beta 58 and VPS26	R	General function prediction only ;	IPR028934 [Vacuolar protein sorting protein 26 related]	cytoplasm protein	--
O35083	1-acyl-sn-glycerol-3-phosphate acyltransferase alpha	Agpat1	200785	218186	240940	269994	241806	229260	1	Biological Process:metabolic process (GO:0008152)	lysophosphatidate acyltransferase	2.3.1.51	ko00561 Glycerolipid metabolism ko00564 Glycerophospholipid metabolism ko01100 Metabolic pathways ko04072 Phospholipase D signaling pathway ko04975 Fat digestion and absorption	1-acyl-sn-glycerol-3-phosphate acyltransferase	I	Lipid transport and metabolism ;	IPR002123 [Phospholipid/glycerol acyltransferase]	--	--
O35098	Dihydropyrimidinase-related protein 4	Dpysl4	0	105344	0	78800.4	90811.1	0	1	Molecular Function:hydrolase activity (GO:0016787)	--	--	--	Dihydroorotase and related enzymes	F	Nucleotide transport and metabolism ;	IPR006680 [Amidohydrolase-related]	centrosome protein	--
O35099	Mitogen-activated protein kinase kinase kinase 5	Map3k5	314868	297135	271178	348696	322811	348326	3	Molecular Function:protein kinase activity (GO:0004672),Molecular Function:ATP binding (GO:0005524),Biological Process:protein phosphorylation (GO:0006468)	mitogen-activated protein kinase kinase kinase 5	2.7.11.25	ko01524 Platinum drug resistance ko04010 MAPK signaling pathway ko04071 Sphingolipid signaling pathway ko04141 Protein processing in endoplasmic reticulum ko04210 Apoptosis ko04530 Tight junction ko04668 TNF signaling pathway ko04722 Neurotrophin signaling pathway ko04932 Non-alcoholic fatty liver disease (NAFLD) ko05014 Amyotrophic lateral sclerosis (ALS) ko05418 Fluid shear stress and atheroscl…	Serine/threonine protein kinase	T	Signal transduction mechanisms ;	IPR000719 [Protein kinase domain] ; IPR025136[Domain of unknown function DUF4071]	nucleus protein	--
O35114	Lysosome membrane protein 2	Scarb2	237275	206069	205903	217616	215063	240609	1	Cellular Component:membrane (GO:0016020)	lysosome membrane protein 2	--	ko04142 Lysosome	Plasma membrane glycoprotein CD36 and related membrane receptors	T	Signal transduction mechanisms ;	IPR002159 [CD36 family]	lysosome protein	--
O35126	Atrophin-1	Atn1	47843.2	47882	37075.4	51455.9	51462.7	46496	--	--	atrophin-1 (dentatorubral-pallidoluysian atrophy protein)	--	--	Transcriptional corepressor Atrophin-1/DRPLA	R	General function prediction only ;	IPR002951 [Atrophin-like]	nucleus protein	--
O35127	Protein C10	Grcc10	116799	110274	130916	122222	138113	113276	--	--	--	--	--	--	--	--	IPR026317 [Protein C10]	--	--
O35129	Prohibitin-2	Phb2	4.60865e+06	4.6661e+06	4.55329e+06	4.43191e+06	4.52942e+06	4.63039e+06	--	--	prohibitin 2	--	--	Prohibitin-like protein	O	Posttranslational modification, protein turnover, chaperones ;	IPR001107 [Band 7 domain]	--	--
O35130	Ribosomal RNA small subunit methyltransferase NEP1	Emg1	420935	400849	405379	454778	424573	390593	1	Molecular Function:methyltransferase activity (GO:0008168)	rRNA small subunit pseudouridine methyltransferase Nep1	2.1.1.260	ko03008 Ribosome biogenesis in eukaryotes	Protein required for 18S rRNA maturation and 40S ribosome biogenesis	J	Translation, ribosomal structure and biogenesis ;	IPR005304 [Ribosomal biogenesis, methyltransferase, EMG1/NEP1]	nucleus protein	--
O35134	DNA-directed RNA polymerase I subunit RPA1	Polr1a	256157	252255	245225	275663	257858	241569	2	Molecular Function:DNA binding (GO:0003677),Molecular Function:DNA-directed 5'-3' RNA polymerase activity (GO:0003899)	DNA-directed RNA polymerase I subunit RPA1	2.7.7.6	ko00230 Purine metabolism ko00240 Pyrimidine metabolism ko01100 Metabolic pathways ko03020 RNA polymerase	RNA polymerase I, large subunit	K	Transcription ;	IPR000722 [RNA polymerase, alpha subunit] ; IPR007066[RNA polymerase Rpb1, domain 3] ; IPR007080[RNA polymerase Rpb1, domain 1] ; IPR007081[RNA polymerase Rpb1, domain 5] ; IPR007083[RNA polymerase Rpb1, domain 4]	nucleus protein	--
O35143	ATPase inhibitor, mitochondrial	Atp5if1	2.83542e+06	2.56362e+06	2.89442e+06	3.45527e+06	2.86569e+06	2.88435e+06	3	Cellular Component:mitochondrion (GO:0005739),Biological Process:negative regulation of ATPase activity (GO:0032780),Molecular Function:ATPase inhibitor activity (GO:0042030)	ATPase inhibitor, mitochondrial	--	--	--	--	--	IPR007648 [Mitochondrial ATPase inhibitor]	mitochondrion protein	--
O35144	Telomeric repeat-binding factor 2	Terf2	81860.5	80802	82959	87225.7	79338.9	75899.7	2	Molecular Function:telomeric DNA binding (GO:0042162),Molecular Function:protein homodimerization activity (GO:0042803)	telomeric repeat-binding factor 2	--	--	--	--	--	IPR001005 [SANT/Myb domain] ; IPR013867[Telomere repeat-binding factor, dimerisation domain] ; IPR031902[Telomeric repeat-binding factor 2, Rap1-binding domain]	nucleus protein	MYB
O35149	Probable proton-coupled zinc antiporter SLC30A4	Slc30a4	59331.1	69511.7	46702.9	56617.6	64090.7	32860.3	4	Biological Process:cation transport (GO:0006812),Molecular Function:cation transmembrane transporter activity (GO:0008324),Cellular Component:integral component of membrane (GO:0016021),Biological Process:transmembrane transport (GO:0055085)	solute carrier family 30 (zinc transporter), member 4	--	--	Zn2+ transporter	P	Inorganic ion transport and metabolism ;	IPR002524 [Cation efflux protein]	Golgi apparatus protein	--
O35153	BET1-like protein	Bet1l	169410	142707	155211	155627	169022	155903	--	--	blocked early in transport 1	--	ko04130 SNARE interactions in vesicular transport	V-SNARE	U	Intracellular trafficking, secretion, and vesicular transport ;	--	--	--
O35166	Golgi SNAP receptor complex member 2	Gosr2	375855	450924	463136	453441	409420	473368	--	--	golgi SNAP receptor complex member 2	--	ko04130 SNARE interactions in vesicular transport	Golgi SNAP receptor complex member	U	Intracellular trafficking, secretion, and vesicular transport ;	--	--	--
O35207	Cyclin-dependent kinase 2-associated protein 1	Cdk2ap1	153748	139698	122106	143959	151497	129296	--	--	--	--	--	Cyclin-dependent kinase 2-associated protein	TD	Signal transduction mechanisms ; Cell cycle control, cell division, chromosome partitioning ;	IPR017266 [Cyclin-dependent kinase 2-associated protein 1/2]	--	--
O35215	D-dopachrome decarboxylase	Ddt	481029	1.14139e+06	1.11344e+06	612220	463740	655852	--	--	D-dopachrome decarboxylase	4.1.1.84	--	Macrophage migration inhibitory factor	V	Defense mechanisms ;	IPR001398 [Macrophage migration inhibitory factor]	--	--
O35216	Histone H3-like centromeric protein A	Cenpa	45039.4	56488.8	56017.8	89815.9	65395.4	44407.5	1	Molecular Function:DNA binding (GO:0003677)	histone H3-like centromeric protein A	--	--	Histones H3 and H4	B	Chromatin structure and dynamics ;	IPR007125 [Histone H2A/H2B/H3]	nucleus protein	--
O35218	Cleavage and polyadenylation specificity factor subunit 2	Cpsf2	397167	394704	393375	406481	398603	392059	--	--	cleavage and polyadenylation specificity factor subunit 2	--	ko03015 mRNA surveillance pathway	mRNA cleavage and polyadenylation factor II complex, subunit CFT2 (CPSF subunit)	A	RNA processing and modification ;	IPR001279 [Metallo-beta-lactamase] ; IPR011108[Zn-dependent metallo-hydrolase, RNA specificity domain] ; IPR022712[Beta-Casp domain] ; IPR025069[Cleavage and polyadenylation specificity factor 2, C-terminal]	nucleus protein	--
O35226	26S proteasome non-ATPase regulatory subunit 4	Psmd4	1.55072e+06	1.61251e+06	1.61115e+06	1.59192e+06	1.59274e+06	1.6193e+06	--	--	26S proteasome regulatory subunit N10	--	ko03050 Proteasome ko05169 Epstein-Barr virus infection	26S proteasome regulatory complex, subunit RPN10/PSMD4	O	Posttranslational modification, protein turnover, chaperones ;	IPR002035 [von Willebrand factor, type A] ; IPR003903[Ubiquitin interacting motif]	--	--
O35228	Interleukin-27 subunit beta	Ebi3	8967.97	10598.3	11927.4	7914.49	11304.5	9988.69	--	--	--	--	--	--	--	--	IPR015373 [Interferon/interleukin receptor domain]	plasma membrane protein	--
O35231	Kinesin-like protein KIFC3	Kifc3	7815.99	8164.92	7149.26	5096.09	8971.21	4629.21	4	Molecular Function:microtubule motor activity (GO:0003777),Molecular Function:ATP binding (GO:0005524),Biological Process:microtubule-based movement (GO:0007018),Molecular Function:microtubule binding (GO:0008017)	kinesin family member C2/C3	--	--	Kinesin (KAR3 subfamily)	Z	Cytoskeleton ;	IPR001752 [Kinesin motor domain]	nucleus protein	--
O35239	Tyrosine-protein phosphatase non-receptor type 9	Ptpn9	156270	148331	143066	151404	143545	161530	2	Molecular Function:protein tyrosine phosphatase activity (GO:0004725),Biological Process:protein dephosphorylation (GO:0006470)	tyrosine-protein phosphatase non-receptor type 9	3.1.3.48	--	--	--	--	IPR000242 [PTP type protein phosphatase] ; IPR001251[CRAL-TRIO lipid binding domain]	endoplasmic reticulum protein	--
O35242	Protein FAN	Nsmaf	45301.8	49808.1	41202.9	47349.8	42190.2	48050.3	1	Molecular Function:protein binding (GO:0005515)	factor associated with neutral sphingomyelinase activation	--	ko04071 Sphingolipid signaling pathway	Lysosomal trafficking regulator LYST and related BEACH and WD40 repeat proteins	TU	Signal transduction mechanisms ; Intracellular trafficking, secretion, and vesicular transport ;	IPR000409 [BEACH domain] ; IPR001680[WD40 repeat] ; IPR004182[GRAM domain]	cytoskeleton protein	--
O35245	Polycystin-2	Pkd2	21638.9	21446	21979.7	27998.1	22156.4	25833.9	--	--	polycystin 2	--	--	Ca2+-modulated nonselective cation channel polycystin	PT	Inorganic ion transport and metabolism ; Signal transduction mechanisms ;	IPR013122 [Polycystin cation channel, PKD1/PKD2]	plasma membrane protein	--
O35250	Exocyst complex component 7	Exoc7	190929	179253	191249	174644	187044	181838	2	Cellular Component:exocyst (GO:0000145),Biological Process:exocytosis (GO:0006887)	exocyst complex component 7	--	ko04910 Insulin signaling pathway	Exocyst component protein and related proteins	U	Intracellular trafficking, secretion, and vesicular transport ;	IPR004140 [Exocyst complex component Exo70]	--	--
O35261	Transcription factor E2F3	E2f3	40986.4	46757	48047.9	44303	45644.4	47790.3	2	Cellular Component:transcription factor complex (GO:0005667),Molecular Function:protein dimerization activity (GO:0046983)	transcription factor E2F3	--	ko01522 Endocrine resistance ko04110 Cell cycle ko04218 Cellular senescence ko05161 Hepatitis B ko05166 HTLV-I infection ko05167 Kaposi's sarcoma-associated herpesvirus infection ko05200 Pathways in cancer ko05206 MicroRNAs in cancer ko05212 Pancreatic cancer ko05214 Glioma ko05215 Prostate cancer ko05218 Melanoma ko05219 Bladder cancer ko05220 Chronic myeloid leukemia ko05222 Small cell lung can…	Transcription factor E2F/dimerization partner (TDP)	K	Transcription ;	IPR003316 [E2F/DP family, winged-helix DNA-binding domain] ; IPR032198[E2F transcription factor, CC-MB domain]	nucleus protein	E2F
O35280	Serine/threonine-protein kinase Chk1	Chek1	146417	159854	144586	152393	139606	145453	3	Molecular Function:protein kinase activity (GO:0004672),Molecular Function:ATP binding (GO:0005524),Biological Process:protein phosphorylation (GO:0006468)	serine/threonine-protein kinase Chk1	2.7.11.1	ko04110 Cell cycle ko04115 p53 signaling pathway ko04218 Cellular senescence ko05166 HTLV-I infection ko05203 Viral carcinogenesis	Checkpoint kinase and related serine/threonine protein kinases	D	Cell cycle control, cell division, chromosome partitioning ;	IPR000719 [Protein kinase domain]	centrosome protein	--
O35286	ATP-dependent RNA helicase DHX15	Dhx15	1.79521e+06	1.72261e+06	1.70935e+06	1.77471e+06	1.77461e+06	1.74041e+06	3	Molecular Function:nucleic acid binding (GO:0003676),Molecular Function:helicase activity (GO:0004386),Molecular Function:ATP binding (GO:0005524)	pre-mRNA-splicing factor ATP-dependent RNA helicase DHX15/PRP43	3.6.4.13	ko03040 Spliceosome	mRNA splicing factor ATP-dependent RNA helicase	A	RNA processing and modification ;	IPR001650 [Helicase, C-terminal] ; IPR007502[Helicase-associated domain] ; IPR011545[DEAD/DEAH box helicase domain] ; IPR011709[Domain of unknown function DUF1605]	nucleus protein	--
O35295	Transcriptional regulator protein Pur-beta	Purb	628003	606245	642645	630273	612840	616081	--	--	transcriptional activator protein Pur-beta	--	--	Transcriptional regulator of the PUR family, single-stranded-DNA-binding	K	Transcription ;	IPR006628 [Purine-rich element binding protein family]	nucleus protein	--
O35305	Tumor necrosis factor receptor superfamily member 11A	Tnfrsf11a	7514.88	7911.81	6048.75	12945.6	12641	0	1	Molecular Function:protein binding (GO:0005515)	tumor necrosis factor receptor superfamily member 11A	--	ko04060 Cytokine-cytokine receptor interaction ko04064 NF-kappa B signaling pathway ko04380 Osteoclast differentiation ko04917 Prolactin signaling pathway ko05323 Rheumatoid arthritis	--	--	--	IPR001368 [TNFR/NGFR cysteine-rich region]	extracell protein	--
O35309	N-myc-interactor	Nmi	527154	515097	530844	550868	499539	548667	--	--	--	--	--	--	--	--	IPR009909 [Nmi/IFP 35 domain] ; IPR009938[Nmi/IFP 35 domain, N-terminal]	cytoplasm protein	--
O35316	Sodium- and chloride-dependent taurine transporter	Slc6a6	263068	251130	253470	281339	304009	277254	3	Molecular Function:neurotransmitter:sodium symporter activity (GO:0005328),Biological Process:neurotransmitter transport (GO:0006836),Cellular Component:integral component of membrane (GO:0016021)	solute carrier family 6 (neurotransmitter transporter, GABA) member 6/8/11/12/13	--	--	Sodium-neurotransmitter symporter	T	Signal transduction mechanisms ;	IPR000175 [Sodium:neurotransmitter symporter]	--	--
O35317	Pre-B-cell leukemia transcription factor 3	Pbx3	24017.3	23336.1	25838.9	25822.4	30545.8	26479.6	2	Molecular Function:DNA binding (GO:0003677),Cellular Component:nucleus (GO:0005634)	pre-B-cell leukemia transcription factor 3	--	ko05202 Transcriptional misregulation in cancer	Transcription factor PBX and related HOX domain proteins	K	Transcription ;	IPR001356 [Homeobox domain] ; IPR005542[PBX]	nucleus protein	Homeobox
O35326	Serine/arginine-rich splicing factor 5	Srsf5	1.25719e+06	1.23319e+06	1.24229e+06	1.28358e+06	1.3224e+06	1.18215e+06	1	Molecular Function:nucleic acid binding (GO:0003676)	splicing factor, arginine/serine-rich 4/5/6	--	ko03040 Spliceosome ko05168 Herpes simplex infection	Alternative splicing factor SRp55/B52/SRp75 (RRM superfamily)	A	RNA processing and modification ;	IPR000504 [RNA recognition motif domain]	nucleus protein	--
O35343	Importin subunit alpha-3	Kpna4	603818	577828	587702	650448	623481	568613	5	Molecular Function:protein binding (GO:0005515),Cellular Component:nucleus (GO:0005634),Cellular Component:cytoplasm (GO:0005737),Biological Process:protein import into nucleus (GO:0006606),Molecular Function:protein transporter activity (GO:0008565)	--	--	--	Karyopherin (importin) alpha	U	Intracellular trafficking, secretion, and vesicular transport ;	IPR000225 [Armadillo] ; IPR002652[Importin-alpha, importin-beta-binding domain] ; IPR032413[Atypical Arm repeat]	cytoplasm protein	--
O35344	Importin subunit alpha-4	Kpna3	1.34049e+06	1.41743e+06	1.44134e+06	1.34291e+06	1.27674e+06	1.3957e+06	5	Molecular Function:protein binding (GO:0005515),Cellular Component:nucleus (GO:0005634),Cellular Component:cytoplasm (GO:0005737),Biological Process:protein import into nucleus (GO:0006606),Molecular Function:protein transporter activity (GO:0008565)	--	--	--	Karyopherin (importin) alpha	U	Intracellular trafficking, secretion, and vesicular transport ;	IPR000225 [Armadillo] ; IPR002652[Importin-alpha, importin-beta-binding domain] ; IPR032413[Atypical Arm repeat]	cytoplasm protein	--
O35345	Importin subunit alpha-7	Kpna6	626293	598350	622167	614715	578280	634607	5	Molecular Function:protein binding (GO:0005515),Cellular Component:nucleus (GO:0005634),Cellular Component:cytoplasm (GO:0005737),Biological Process:protein import into nucleus (GO:0006606),Molecular Function:protein transporter activity (GO:0008565)	--	--	--	Karyopherin (importin) alpha	U	Intracellular trafficking, secretion, and vesicular transport ;	IPR000225 [Armadillo] ; IPR002652[Importin-alpha, importin-beta-binding domain] ; IPR032413[Atypical Arm repeat]	cytoplasm protein	--
O35347	Protein DGCR6	Dgcr6	9981.01	15516.7	19258.2	12294.2	13546.8	18716.1	--	--	--	--	--	Uncharacterized conserved protein	S	Function unknown ;	IPR010849 [Gonadal family]	nucleus protein	--
O35350	Calpain-1 catalytic subunit	Capn1	151888	148853	146451	146083	142304	144906	4	Molecular Function:calcium-dependent cysteine-type endopeptidase activity (GO:0004198),Molecular Function:calcium ion binding (GO:0005509),Cellular Component:intracellular (GO:0005622),Biological Process:proteolysis (GO:0006508)	calpain-1	3.4.22.52	ko04141 Protein processing in endoplasmic reticulum ko04210 Apoptosis ko04217 Necroptosis ko04218 Cellular senescence ko05010 Alzheimer's disease	Cytosolic Ca2+-dependent cysteine protease (calpain), large subunit (EF-Hand protein superfamily)	OT	Posttranslational modification, protein turnover, chaperones ; Signal transduction mechanisms ;	IPR001300 [Peptidase C2, calpain, catalytic domain] ; IPR002048[EF-hand domain] ; IPR022682[Peptidase C2, calpain, large subunit, domain III]	plasma membrane protein	--
O35368	Interferon-activable protein 203	Ifi203	137253	133602	131112	149214	136753	128250	--	--	--	--	--	--	--	--	IPR004020 [DAPIN domain] ; IPR004021[HIN-200/IF120x]	cytoplasm protein	--
O35375	Neuropilin-2	Nrp2	308147	313952	310149	346742	334150	341517	1	Cellular Component:membrane (GO:0016020)	neuropilin 2	--	--	--	--	--	IPR000421 [Coagulation factor 5/8 C-terminal domain] ; IPR000859[CUB domain] ; IPR000998[MAM domain] ; IPR022579[Neuropilin, C-terminal]	extracell protein	--
O35379	Multidrug resistance-associated protein 1	Abcc1	221888	239492	216589	245944	226302	232802	5	Molecular Function:ATP binding (GO:0005524),Biological Process:transport (GO:0006810),Cellular Component:integral component of membrane (GO:0016021),Molecular Function:ATPase activity (GO:0016887),Biological Process:transmembrane transport (GO:0055085)	ATP-binding cassette, subfamily C (CFTR/MRP), member 1	--	ko01523 Antifolate resistance ko02010 ABC transporters ko04071 Sphingolipid signaling pathway ko04977 Vitamin digestion and absorption ko05206 MicroRNAs in cancer	Multidrug resistance-associated protein/mitoxantrone resistance protein, ABC superfamily	Q	Secondary metabolites biosynthesis, transport and catabolism ;	IPR003439 [ABC transporter-like] ; IPR011527[ABC transporter type 1, transmembrane domain]	mitochondrion protein	--
O35381	Acidic leucine-rich nuclear phosphoprotein 32 family member A	Anp32a	6.30199e+06	6.11674e+06	6.1662e+06	6.19009e+06	6.39022e+06	6.34178e+06	--	--	acidic leucine-rich nuclear phosphoprotein 32 family member A/C/D	--	--	Leucine-rich acidic nuclear protein	DR	Cell cycle control, cell division, chromosome partitioning ; General function prediction only ;	--	nucleus protein	--
O35382	Exocyst complex component 4	Exoc4	311746	308969	313931	311995	306467	324964	3	Cellular Component:exocyst (GO:0000145),Biological Process:vesicle docking involved in exocytosis (GO:0006904),Biological Process:protein transport (GO:0015031)	exocyst complex component 4	--	--	Exocyst complex subunit Sec8	U	Intracellular trafficking, secretion, and vesicular transport ;	IPR007191 [Sec8 exocyst complex component specific domain]	--	--
O35385	Serine/threonine-protein phosphatase with EF-hands 2	Ppef2	17976.4	11512.9	17404.3	17877.7	13581.4	19509.1	2	Molecular Function:calcium ion binding (GO:0005509),Molecular Function:hydrolase activity (GO:0016787)	serine/threonine-protein phosphatase with EF-hands	3.1.3.16		Protein serine/threonine phosphatase RDGC/PPEF, contains STphosphatase and EF-hand domains	T	Signal transduction mechanisms ;	IPR002048 [EF-hand domain] ; IPR004843[Calcineurin-like phosphoesterase domain, ApaH type] ; IPR013235[PPP domain]	cytoplasm protein	--
O35386	Phytanoyl-CoA dioxygenase, peroxisomal	Phyh	173707	166858	144359	195688	167987	157447	--	--	phytanoyl-CoA hydroxylase	1.14.11.18	ko04146 Peroxisome	Peroxisomal phytanoyl-CoA hydroxylase	I	Lipid transport and metabolism ;	IPR008775 [Phytanoyl-CoA dioxygenase]	peroxisome protein	--
O35387	HCLS1-associated protein X-1	Hax1	281909	267276	281593	283427	278757	273999	--	--	HCLS1-associated protein X-1	--	--	--	--	--	--	nucleus protein	--
O35405	5-3 exonuclease PLD3	Pld3	990776	1.00968e+06	1.03581e+06	986093	1.03585e+06	1.03265e+06	1	Molecular Function:catalytic activity (GO:0003824)	phospholipase D3/4	3.1.4.4	ko00564 Glycerophospholipid metabolism ko00565 Ether lipid metabolism ko01100 Metabolic pathways	Predicted phospholipase D	R	General function prediction only ;	IPR001736 [Phospholipase D/Transphosphatidylase] ; IPR032803[PLD-like domain]	endoplasmic reticulum protein	--
O35427	DNA-directed RNA polymerase III subunit RPC9	Crcp	33815.9	32345.4	34541	31838	37316.3	42508.7	1	Molecular Function:DNA-directed 5'-3' RNA polymerase activity (GO:0003899)	--	--	--	Predicted RNA polymerase III subunit C17	K	Transcription ;	IPR005574 [RNA polymerase II, Rpb4]	--	--
O35435	Dihydroorotate dehydrogenase (quinone), mitochondrial	Dhodh	201394	222606	213349	241575	230903	217330	2	Cellular Component:cytoplasm (GO:0005737),Biological Process:oxidation-reduction process (GO:0055114)	dihydroorotate dehydrogenase	1.3.5.2	ko00240 Pyrimidine metabolism ko01100 Metabolic pathways	Dihydroorotate dehydrogenase	F	Nucleotide transport and metabolism ;	IPR005720 [Dihydroorotate dehydrogenase domain]	mitochondrion protein	--
O35445	E3 ubiquitin-protein ligase RNF5	Rnf5	129428	109040	90161.9	78861.1	105723	63355.8	--	--	E3 ubiquitin-protein ligase RNF5	2.3.2.27	ko04141 Protein processing in endoplasmic reticulum	Predicted E3 ubiquitin ligase	O	Posttranslational modification, protein turnover, chaperones ;	--	cytoplasm protein	--
O35448	Lysosomal thioesterase PPT2	Ppt2	337893	330871	384080	350021	320191	348179	1	Molecular Function:palmitoyl hydrolase activity (GO:0098599)	palmitoyl-protein thioesterase	3.1.2.22	ko00062 Fatty acid elongation ko01100 Metabolic pathways ko01212 Fatty acid metabolism ko04142 Lysosome	Palmitoyl protein thioesterase	IO	Lipid transport and metabolism ; Posttranslational modification, protein turnover, chaperones ;	IPR002472 [Palmitoyl protein thioesterase]	lysosome protein	--
O35450	FK506-binding protein-like	Fkbpl	83226.9	67777.2	79159	82546.7	80944.7	80011.7	1	Molecular Function:protein binding (GO:0005515)	FK506-binding protein-like	--	--	FOG: TPR repeat	R	General function prediction only ;	IPR001440 [Tetratricopeptide repeat 1]	nucleus protein	--
O35451	Cyclic AMP-dependent transcription factor ATF-6 beta	Atf6b	47941.9	57476.2	55029.6	60437.5	58446.2	62544.3	1	Molecular Function:sequence-specific DNA binding (GO:0043565)	cyclic AMP-dependent transcription factor ATF-6 beta	--	ko04022 cGMP-PKG signaling pathway ko04141 Protein processing in endoplasmic reticulum ko04151 PI3K-Akt signaling pathway ko04211 Longevity regulating pathway ko04261 Adrenergic signaling in cardiomyocytes ko04668 TNF signaling pathway ko04728 Dopaminergic synapse ko04911 Insulin secretion ko04915 Estrogen signaling pathway ko04918 Thyroid hormone synthesis ko04925 Aldosterone synthesis and secre…	bZIP transcription factor ATF6	K	Transcription ;	IPR004827 [Basic-leucine zipper domain]	endoplasmic reticulum protein	TF_bZIP
O35454	H(+)/Cl(-) exchange transporter 6	Clcn6	35691.1	35044.3	32439.6	38540	30069.7	37486	4	Molecular Function:voltage-gated chloride channel activity (GO:0005247),Biological Process:chloride transport (GO:0006821),Cellular Component:membrane (GO:0016020),Biological Process:transmembrane transport (GO:0055085)	chloride channel 6	--	--	Cl- channel CLC-7 and related proteins (CLC superfamily)	P	Inorganic ion transport and metabolism ;	IPR000644 [CBS domain] ; IPR001807[Chloride channel, voltage gated]	plasma membrane protein	--
O35459	Delta(3,5)-Delta(2,4)-dienoyl-CoA isomerase, mitochondrial	Ech1	211774	212107	217853	226758	228226	207055	2	Molecular Function:catalytic activity (GO:0003824),Biological Process:metabolic process (GO:0008152)	Delta(3,5)-Delta(2,4)-dienoyl-CoA isomerase	5.3.3.-	ko04146 Peroxisome	Enoyl-CoA isomerase	I	Lipid transport and metabolism ;	IPR001753 [Crotonase superfamily]	peroxisome protein	--
O35465	Peptidyl-prolyl cis-trans isomerase FKBP8	Fkbp8	595726	635148	583058	650993	627946	627722	--	--	FK506-binding protein 8	5.2.1.8	--	FKBP-type peptidyl-prolyl cis-trans isomerase	O	Posttranslational modification, protein turnover, chaperones ;	IPR001179 [FKBP-type peptidyl-prolyl cis-trans isomerase domain]	nucleus protein	--
O35473	Nuclear nucleic acid-binding protein C1D	C1d	180604	167674	180354	178542	196633	178852	--	--	exosome complex protein LRP1	--	ko03018 RNA degradation	DNA-binding protein C1D involved in regulation of double-strand break repair	L	Replication, recombination and repair ;	IPR007146 [Sas10/Utp3/C1D]	nucleus protein	--
O35474	EGF-like repeat and discoidin I-like domain-containing protein 3	Edil3	80917.9	84402.3	85925.5	84691.4	82881.1	82165.9	1	Molecular Function:protein binding (GO:0005515)	--	--	--	--	--	--	IPR000421 [Coagulation factor 5/8 C-terminal domain] ; IPR000742[EGF-like domain] ; IPR013032[EGF-like, conserved site]	extracell protein	--
O35491	Dual specificity protein kinase CLK2	Clk2	598345	567858	515598	597764	497161	600589	3	Molecular Function:protein kinase activity (GO:0004672),Molecular Function:ATP binding (GO:0005524),Biological Process:protein phosphorylation (GO:0006468)	CDC-like kinase	2.7.12.1	--	LAMMER dual specificity kinases	T	Signal transduction mechanisms ;	IPR000719 [Protein kinase domain]	nucleus protein	--
O35492	Dual specificity protein kinase CLK3	Clk3	217081	220432	223640	232484	236687	222681	3	Molecular Function:protein kinase activity (GO:0004672),Molecular Function:ATP binding (GO:0005524),Biological Process:protein phosphorylation (GO:0006468)	CDC-like kinase	2.7.12.1	--	LAMMER dual specificity kinases	T	Signal transduction mechanisms ;	IPR000719 [Protein kinase domain]	nucleus protein	--
O35493	Dual specificity protein kinase CLK4	Clk4	128584	137828	137996	149289	135342	124368	3	Molecular Function:protein kinase activity (GO:0004672),Molecular Function:ATP binding (GO:0005524),Biological Process:protein phosphorylation (GO:0006468)	CDC-like kinase	2.7.12.1	--	LAMMER dual specificity kinases	T	Signal transduction mechanisms ;	IPR000719 [Protein kinase domain]	nucleus protein	--
O35495	Cyclin-dependent kinase 14	Cdk14	174345	163024	160815	148899	152560	173008	3	Molecular Function:protein kinase activity (GO:0004672),Molecular Function:ATP binding (GO:0005524),Biological Process:protein phosphorylation (GO:0006468)	cyclin-dependent kinase 14	2.7.11.22	ko05202 Transcriptional misregulation in cancer	Protein kinase PCTAIRE and related kinases	R	General function prediction only ;	IPR000719 [Protein kinase domain]	cytoplasm protein	--
O35516	Neurogenic locus notch homolog protein 2	Notch2	111072	111123	112558	131489	119674	125079	6	Molecular Function:calcium ion binding (GO:0005509),Molecular Function:protein binding (GO:0005515),Biological Process:Notch signaling pathway (GO:0007219),Biological Process:multicellular organism development (GO:0007275),Cellular Component:integral component of membrane (GO:0016021),Biological Process:cell differentiation (GO:0030154)	Notch 2	--	ko01522 Endocrine resistance ko04330 Notch signaling pathway ko04658 Th1 and Th2 cell differentiation ko04919 Thyroid hormone signaling pathway ko05165 Human papillomavirus infection ko05200 Pathways in cancer ko05206 MicroRNAs in cancer ko05224 Breast cancer	Fibrillins and related proteins containing Ca2+-binding EGF-like domains	T	Signal transduction mechanisms ;	IPR000742 [EGF-like domain] ; IPR000800[Notch domain] ; IPR001881[EGF-like calcium-binding domain] ; IPR010660[Notch, NOD domain] ; IPR011656[Notch, NODP domain] ; IPR013032[EGF-like, conserved site] ; IPR020683[Ankyrin repeat-containing domain] ; IPR024600[Domain of unknown function DUF3454, notch]	plasma membrane protein	--
O35522	Proteasome subunit beta type-9	Psmb9	513260	522364	562329	503206	481779	524766	3	Molecular Function:threonine-type endopeptidase activity (GO:0004298),Cellular Component:proteasome core complex (GO:0005839),Biological Process:proteolysis involved in cellular protein catabolic process (GO:0051603)	20S proteasome subunit beta 9	3.4.25.1	ko03050 Proteasome	20S proteasome, regulatory subunit beta type PSMB6/PSMB9/PRE3	O	Posttranslational modification, protein turnover, chaperones ;	IPR001353 [Proteasome, subunit alpha/beta]	nucleus protein	--
O35551	Rab GTPase-binding effector protein 1	Rabep1	746241	717430	701309	710519	719999	743283	2	Molecular Function:GTPase activator activity (GO:0005096),Molecular Function:growth factor activity (GO:0008083)	Rab GTPase-binding effector protein 1	--	ko04144 Endocytosis	Rab5 GTPase effector Rabaptin-5	U	Intracellular trafficking, secretion, and vesicular transport ;	IPR015390 [Rabaptin, GTPase-Rab5 binding domain] ; IPR018514[Rabaptin coiled-coil domain]	endosome protein	--
O35593	26S proteasome non-ATPase regulatory subunit 14	Psmd14	1.67163e+06	1.68274e+06	1.71949e+06	1.65511e+06	1.5643e+06	1.65062e+06	1	Molecular Function:protein binding (GO:0005515)	26S proteasome regulatory subunit N11	--	ko03050 Proteasome ko05169 Epstein-Barr virus infection	26S proteasome regulatory complex, subunit RPN11	O	Posttranslational modification, protein turnover, chaperones ;	IPR000555 [JAB1/MPN/MOV34 metalloenzyme domain] ; IPR024969[Rpn11/EIF3F, C-terminal]	nucleus protein	--
O35594	Intraflagellar transport protein 81 homolog	Ift81	4466.95	6297.69	7530.51	5900.13	6863.37	3375.46	--	--	intraflagellar transport protein 81	--	--	--	--	--	--	--	--
O35598	Disintegrin and metalloproteinase domain-containing protein 10	Adam10	224793	223861	205398	246388	236659	226229	--	--	disintegrin and metalloproteinase domain-containing protein 10	3.4.24.81	ko05010 Alzheimer's disease	Tumor necrosis factor-alpha-converting enzyme (TACE/ADAM17) and related metalloproteases	W	Extracellular structures ;	IPR001762 [Disintegrin domain] ; IPR002870[Peptidase M12B, propeptide]	plasma membrane protein	--
O35601	FYN-binding protein 1	Fyb1	482716	464921	462143	477242	487722	486606	--	--	FYN binding protein	--	ko04015 Rap1 signaling pathway	--	--	--	IPR011511 [Variant SH3 domain] ; IPR029294[Helically-extended SH3 domain]	--	--
O35604	NPC intracellular cholesterol transporter 1	Npc1	273900	289291	267356	323357	305888	301544	1	Cellular Component:integral component of membrane (GO:0016021)	Niemann-Pick C1 protein	--	ko04142 Lysosome ko04979 Cholesterol metabolism	Cholesterol transport protein (Niemann-Pick C disease protein)	I	Lipid transport and metabolism ;	IPR000731 [Sterol-sensing domain] ; IPR003392[Protein patched/dispatched] ; IPR032190[Niemann-Pick C1, N-terminal]	lysosome protein	--
O35607	Bone morphogenetic protein receptor type-2	Bmpr2	15346.2	18958.9	13606.7	16161.2	18631.6	14052.8	5	Molecular Function:protein kinase activity (GO:0004672),Molecular Function:transmembrane receptor protein serine/threonine kinase activity (GO:0004675),Molecular Function:ATP binding (GO:0005524),Biological Process:protein phosphorylation (GO:0006468),Cellular Component:membrane (GO:0016020)	bone morphogenetic protein receptor type-2	2.7.11.30	ko04060 Cytokine-cytokine receptor interaction ko04350 TGF-beta signaling pathway ko04360 Axon guidance ko04390 Hippo signaling pathway ko04550 Signaling pathways regulating pluripotency of stem cells ko05206 MicroRNAs in cancer ko05418 Fluid shear stress and atherosclerosis	Transforming growth factor beta/activin receptor subfamily of serine/threonine kinases	T	Signal transduction mechanisms ;	IPR000472 [Activin types I and II receptor domain] ; IPR000719[Protein kinase domain]	cytoplasm protein	--
O35609	Secretory carrier-associated membrane protein 3	Scamp3	579117	575489	533781	552932	597270	580497	2	Biological Process:protein transport (GO:0015031),Cellular Component:integral component of membrane (GO:0016021)	secretory carrier-associated membrane protein	--	--	Secretory carrier membrane protein	U	Intracellular trafficking, secretion, and vesicular transport ;	IPR007273 [SCAMP]	--	--
O35613	Death domain-associated protein 6	Daxx	255526	269456	262552	271334	273767	268364	--	--	death-associated protein 6	--	ko04010 MAPK signaling pathway ko04210 Apoptosis ko05014 Amyotrophic lateral sclerosis (ALS) ko05168 Herpes simplex infection	--	--	--	IPR031333 [Daxx, N-terminal Rassf1C-interacting domain]	cytoplasm protein	--
O35615	Zinc finger protein ZFPM1	Zfpm1	11689.1	11310.7	15613.1	16693.4	12772.6	18496.6	--	--	zinc finger protein ZFPM1	--	--	FOG: Zn-finger	R	General function prediction only ;	--	nucleus protein	zf-C2H2
O35621	Phosphomannomutase 1	Pmm1	73508.1	71353.5	70209.1	82301.3	68151	66329.2	3	Molecular Function:phosphomannomutase activity (GO:0004615),Cellular Component:cytoplasm (GO:0005737),Biological Process:GDP-mannose biosynthetic process (GO:0009298)	phosphomannomutase	5.4.2.8	ko00051 Fructose and mannose metabolism ko00520 Amino sugar and nucleotide sugar metabolism ko01100 Metabolic pathways	Phosphomannomutase	I	Lipid transport and metabolism ;	IPR005002 [Phosphomannomutase]	cytoplasm protein	--
O35623	BET1 homolog	Bet1	65790.4	88096.5	75112	100315	89062.5	83546.7	--	--	blocked early in transport 1	--	ko04130 SNARE interactions in vesicular transport	V-SNARE	U	Intracellular trafficking, secretion, and vesicular transport ;	--	--	--
O35625	Axin-1	Axin1	11972.3	10221.8	17112.8	15043.5	9181.88	14573.1	--	--	axin 1	--	ko04310 Wnt signaling pathway ko04390 Hippo signaling pathway ko04550 Signaling pathways regulating pluripotency of stem cells ko05165 Human papillomavirus infection ko05200 Pathways in cancer ko05210 Colorectal cancer ko05213 Endometrial cancer ko05217 Basal cell carcinoma ko05224 Breast cancer ko05225 Hepatocellular carcinoma ko05226 Gastric cancer	G protein signaling regulators	T	Signal transduction mechanisms ;	IPR001158 [DIX domain] ; IPR014936[Axin beta-catenin binding] ; IPR016137[RGS domain] ; IPR032101[Axin-1/2, tankyrase-binding domain]	cytoplasm protein	--
O35632	Hyaluronidase-2	Hyal2	10769	13064	11379.9	14601.9	6000.18	11950.6	2	Molecular Function:hyalurononglucosaminidase activity (GO:0004415),Biological Process:carbohydrate metabolic process (GO:0005975)	hyaluronoglucosaminidase	3.2.1.35	ko00531 Glycosaminoglycan degradation ko01100 Metabolic pathways	--	--	--	IPR018155 [Hyaluronidase]	plasma membrane protein	--
O35638	Cohesin subunit SA-2	Stag2	395711	393519	376043	413983	397164	382159	--	--	cohesin complex subunit SA-1/2	--	ko04110 Cell cycle	Sister chromatid cohesion complex Cohesin, subunit STAG/IRR1/SCC3	D	Cell cycle control, cell division, chromosome partitioning ;	IPR013721 [STAG]	nucleus protein	--
O35639	Annexin A3	Anxa3	1.53835e+06	1.56289e+06	1.58572e+06	1.43732e+06	1.45552e+06	1.54422e+06	2	Molecular Function:calcium ion binding (GO:0005509),Molecular Function:calcium-dependent phospholipid binding (GO:0005544)	annexin A3	--	--	Annexin	U	Intracellular trafficking, secretion, and vesicular transport ;	IPR018502 [Annexin repeat]	extracell protein	--
O35643	AP-1 complex subunit beta-1	Ap1b1	762844	718465	753553	722175	741587	778542	4	Biological Process:intracellular protein transport (GO:0006886),Biological Process:vesicle-mediated transport (GO:0016192),Cellular Component:membrane coat (GO:0030117),Cellular Component:clathrin adaptor complex (GO:0030131)	AP-1 complex subunit beta-1	--	ko04142 Lysosome	Vesicle coat complex AP-1/AP-2/AP-4, beta subunit	U	Intracellular trafficking, secretion, and vesicular transport ;	IPR002553 [Clathrin/coatomer adaptor, adaptin-like, N-terminal] ; IPR008152[Clathrin adaptor, alpha/beta/gamma-adaptin, appendage, Ig-like subdomain] ; IPR015151[Beta-adaptin appendage, C-terminal subdomain]	Golgi apparatus protein	--
O35648	Centrin-3	Cetn3	163990	164068	150577	173396	152020	145645	1	Molecular Function:calcium ion binding (GO:0005509)	centrin-3	--	--	Ca2+-binding protein (centrin/caltractin), EF-Hand superfamily protein	ZD	Cytoskeleton ; Cell cycle control, cell division, chromosome partitioning ;	IPR002048 [EF-hand domain]	centrosome protein	--
O35654	DNA polymerase delta subunit 2	Pold2	123155	140844	135417	150847	142490	140216	3	Molecular Function:DNA binding (GO:0003677),Molecular Function:DNA-directed DNA polymerase activity (GO:0003887),Biological Process:DNA replication (GO:0006260)	DNA polymerase delta subunit 2	--	ko00230 Purine metabolism ko00240 Pyrimidine metabolism ko01100 Metabolic pathways ko03030 DNA replication ko03410 Base excision repair ko03420 Nucleotide excision repair ko03430 Mismatch repair ko03440 Homologous recombination ko05166 HTLV-I infection	DNA polymerase delta, regulatory subunit 55	L	Replication, recombination and repair ;	IPR007185 [DNA polymerase alpha/epsilon, subunit B]	nucleus protein	--
O35657	Sialidase-1	Neu1	374200	372293	363117	384709	361710	359490	--	--	sialidase-1	3.2.1.18	ko00511 Other glycan degradation ko00600 Sphingolipid metabolism ko04142 Lysosome	--	--	--	IPR011040 [Sialidases]	plasma membrane protein	--
O35658	Complement component 1 Q subcomponent-binding protein, mitochondrial	C1qbp	3.26851e+06	3.06422e+06	3.14677e+06	2.95978e+06	3.49163e+06	3.29901e+06	1	Cellular Component:mitochondrial matrix (GO:0005759)	complement component 1 Q subcomponent-binding protein, mitochondrial	--	ko05168 Herpes simplex infection	Complement component 1, Q subcomponent binding protein/mRNA splicing factor SF2, subunit P32	V	Defense mechanisms ;	IPR003428 [Mitochondrial glycoprotein]	mitochondrion protein	--
O35664	Interferon alpha/beta receptor 2	Ifnar2	28932.1	36944.1	35051.4	34837.3	33723.3	32474.7	1	Molecular Function:protein binding (GO:0005515)	interferon receptor 2	--	ko04060 Cytokine-cytokine receptor interaction ko04151 PI3K-Akt signaling pathway ko04217 Necroptosis ko04380 Osteoclast differentiation ko04620 Toll-like receptor signaling pathway ko04621 NOD-like receptor signaling pathway ko04630 Jak-STAT signaling pathway ko04650 Natural killer cell mediated cytotoxicity ko05160 Hepatitis C ko05162 Measles ko05164 Influenza A ko05165 Human papillomavirus inf…	--	--	--	IPR003961 [Fibronectin type III] ; IPR015373[Interferon/interleukin receptor domain]	--	--
O35671	Integrin beta-1-binding protein 1	Itgb1bp1	18287.6	19389.8	22129.4	19866.8	12533.1	18276.4	--	--	integrin beta-1-binding protein 1	--	--	--	--	--	IPR019517 [Integrin binding protein, ICAP-1]	cytoplasm protein	--
O35680	Small ribosomal subunit protein uS12m	Mrps12	215558	215473	252424	299240	231764	260758	4	Molecular Function:structural constituent of ribosome (GO:0003735),Cellular Component:intracellular (GO:0005622),Cellular Component:ribosome (GO:0005840),Biological Process:translation (GO:0006412)	small subunit ribosomal protein S12	--	ko03010 Ribosome	Mitochondrial/chloroplast ribosomal protein S12	J	Translation, ribosomal structure and biogenesis ;	IPR006032 [Ribosomal protein S12/S23]	mitochondrion protein	--
O35682	Myeloid-associated differentiation marker	Myadm	438270	490726	458710	498420	484770	484934	1	Cellular Component:membrane (GO:0016020)	--	--	--	Members of chemokine-like factor super family and related proteins	V	Defense mechanisms ;	IPR008253 [Marvel domain]	--	--
O35683	NADH dehydrogenase [ubiquinone] 1 alpha subcomplex subunit 1	Ndufa1	386465	408635	469980	421064	399116	440553	--	--	NADH dehydrogenase (ubiquinone) 1 alpha subcomplex subunit 1	--	ko00190 Oxidative phosphorylation ko01100 Metabolic pathways ko04723 Retrograde endocannabinoid signaling ko04932 Non-alcoholic fatty liver disease (NAFLD) ko05010 Alzheimer's disease ko05012 Parkinson's disease ko05016 Huntington's disease	--	--	--	IPR017384 [NADH dehydrogenase [ubiquinone] (complex I), alpha subcomplex subunit 1]	mitochondrion protein	--
O35685	Nuclear migration protein nudC	Nudc	2.99231e+06	3.00278e+06	3.00522e+06	2.89649e+06	3.01893e+06	3.03718e+06	--	--	--	--	--	Nuclear distribution protein NUDC	T	Signal transduction mechanisms ;	IPR007052 [CS domain] ; IPR025934[NudC N-terminal domain] ; IPR032572[Nuclear migration protein nudC]	nucleus protein	--
O35691	Pinin	Pnn	554592	513619	515285	543384	533986	533747	--	--	pinin	--	ko03013 RNA transport ko03015 mRNA surveillance pathway	Pinin (desmosome-associated protein)	Z	Cytoskeleton ;	IPR006786 [Pinin/SDK/MemA protein] ; IPR006787[Pinin/SDK]	--	--
O35704	Serine palmitoyltransferase 1	Sptlc1	280715	308852	291184	327881	301717	300934	2	Biological Process:biosynthetic process (GO:0009058),Molecular Function:pyridoxal phosphate binding (GO:0030170)	serine palmitoyltransferase	2.3.1.50	ko00600 Sphingolipid metabolism ko01100 Metabolic pathways ko04071 Sphingolipid signaling pathway	Serine palmitoyltransferase	O	Posttranslational modification, protein turnover, chaperones ;	IPR004839 [Aminotransferase, class I/classII]	mitochondrion protein	--
O35710	Nocturnin	Noct	25894.5	28617.1	28859.8	31285.5	26935.9	31830.1	--	--	nocturnin	3.1.13.4	--	Glucose-repressible alcohol dehydrogenase transcriptional effector CCR4 and related proteins	K	Transcription ;	IPR005135 [Endonuclease/exonuclease/phosphatase]	--	--
O35718	Suppressor of cytokine signaling 3	Socs3	8606.8	10151.6	7520.91	8457.45	7816.31	12178.3	1	Biological Process:intracellular signal transduction (GO:0035556)	suppressor of cytokine signaling 3	--	ko04120 Ubiquitin mediated proteolysis ko04380 Osteoclast differentiation ko04630 Jak-STAT signaling pathway ko04668 TNF signaling pathway ko04910 Insulin signaling pathway ko04917 Prolactin signaling pathway ko04920 Adipocytokine signaling pathway ko04930 Type II diabetes mellitus ko04931 Insulin resistance ko04932 Non-alcoholic fatty liver disease (NAFLD) ko05160 Hepatitis C ko05164 Influenza A…	Cytokine-inducible SH2 protein	T	Signal transduction mechanisms ;	IPR000980 [SH2 domain] ; IPR001496[SOCS box domain]	plasma membrane protein	--
O35719	DNA repair protein RAD51 homolog 2	Rad51b	33430.2	33037.4	35282.9	37076.7	31226.1	36391.5	--	--	RAD51-like protein 1	--	ko03440 Homologous recombination	DNA repair protein RAD51/RHP55	L	Replication, recombination and repair ;	IPR013632 [DNA recombination and repair protein Rad51-like, C-terminal]	nucleus protein	--
O35730	E3 ubiquitin-protein ligase RING1	Ring1	77579.5	68228.9	77604.8	90998.3	78555	69320	--	--	E3 ubiquitin-protein ligase RNF1/2	2.3.2.27	--	Predicted E3 ubiquitin ligase	O	Posttranslational modification, protein turnover, chaperones ;	IPR032443 [RAWUL domain]	nucleus protein	--
O35732	CASP8 and FADD-like apoptosis regulator	Cflar	18210.4	22770.9	23028.8	23939.1	18002.8	22629.1	2	Molecular Function:protein binding (GO:0005515),Biological Process:regulation of apoptotic process (GO:0042981)	CASP8 and FADD-like apoptosis regulator	--	ko04064 NF-kappa B signaling pathway ko04140 Autophagy - animal ko04210 Apoptosis ko04217 Necroptosis ko04668 TNF signaling pathway ko05142 Chagas disease (American trypanosomiasis)	Caspase, apoptotic cysteine protease	D	Cell cycle control, cell division, chromosome partitioning ;	IPR001875 [Death effector domain]	cytoplasm protein	--
O35737	Heterogeneous nuclear ribonucleoprotein H	Hnrnph1	3.75557e+06	3.59666e+06	3.5782e+06	3.75348e+06	3.87556e+06	3.71868e+06	1	Molecular Function:nucleic acid binding (GO:0003676)	heterogeneous nuclear ribonucleoprotein F/H	--	--	Splicing factor hnRNP-F and related RNA-binding proteins	A	RNA processing and modification ;	IPR000504 [RNA recognition motif domain] ; IPR012996[Zinc finger, CHHC-type]	cytoplasm protein	--
O35740	Cbp/p300-interacting transactivator 2	Cited2	48512.2	41760.6	33258.4	47140.4	58275.4	39716.8	1	Cellular Component:nucleus (GO:0005634)	Cbp/p300-interacting transactivator 2	--	ko04137 Mitophagy - animal	--	--	--	IPR007576 [CITED]	nucleus protein	--
O35841	Apoptosis inhibitor 5	Api5	1.37525e+06	1.39923e+06	1.43413e+06	1.41772e+06	1.4559e+06	1.40445e+06	--	--	--	--	--	Apoptosis inhibitor 5/fibroblast growth factor 2-interacting factor 2, and related proteins	T	Signal transduction mechanisms ;	IPR008383 [Apoptosis inhibitory 5]	nucleus protein	--
O35855	Branched-chain-amino-acid aminotransferase, mitochondrial	Bcat2	598873	615678	610588	601205	600230	620142	2	Molecular Function:catalytic activity (GO:0003824),Biological Process:metabolic process (GO:0008152)	branched-chain amino acid aminotransferase	2.6.1.42	ko00270 Cysteine and methionine metabolism ko00280 Valine, leucine and isoleucine degradation ko00290 Valine, leucine and isoleucine biosynthesis ko00770 Pantothenate and CoA biosynthesis ko01100 Metabolic pathways ko01210 2-Oxocarboxylic acid metabolism ko01230 Biosynthesis of amino acids	Branched chain aminotransferase BCAT1, pyridoxal phosphate enzymes type IV superfamily	E	Amino acid transport and metabolism ;	IPR001544 [Aminotransferase class IV]	mitochondrion protein	--
O35857	Mitochondrial import inner membrane translocase subunit TIM44	Timm44	466875	465211	473691	501056	442716	468749	--	--	mitochondrial import inner membrane translocase subunit TIM44	--	--	Mitochondrial import inner membrane translocase, subunit TIM44	U	Intracellular trafficking, secretion, and vesicular transport ;	IPR007379 [Tim44-like domain]	mitochondrion protein	--
O35864	COP9 signalosome complex subunit 5	Cops5	572569	567659	581878	568800	534854	567660	1	Molecular Function:protein binding (GO:0005515)	COP9 signalosome complex subunit 5	3.4.-.-	--	COP9 signalosome, subunit CSN5	OT	Posttranslational modification, protein turnover, chaperones ; Signal transduction mechanisms ;	IPR000555 [JAB1/MPN/MOV34 metalloenzyme domain]	nucleus protein	--
O35874	Neutral amino acid transporter A	Slc1a4	0	0	8012.71	7626.46	5227	3899.61	2	Molecular Function:symporter activity (GO:0015293),Cellular Component:integral component of membrane (GO:0016021)	solute carrier family 1 (glutamate/neutral amino acid transporter), member 4	--	--	Glutamate/aspartate and neutral amino acid transporters	E	Amino acid transport and metabolism ;	IPR001991 [Sodium:dicarboxylate symporter]	--	--
O35887	Calumenin	Calu	2.52984e+06	2.47109e+06	2.46738e+06	2.47756e+06	2.54874e+06	2.51167e+06	1	Molecular Function:calcium ion binding (GO:0005509)	--	--	--	Reticulocalbin, calumenin, DNA supercoiling factor, and related Ca2+-binding proteins of the CREC family (EF-Hand protein superfamily)	TU	Signal transduction mechanisms ; Intracellular trafficking, secretion, and vesicular transport ;	IPR002048 [EF-hand domain]	extracell protein	--
O35892	Nuclear autoantigen Sp-100	Sp100	458438	430652	467298	504002	465006	464564	2	Molecular Function:DNA binding (GO:0003677),Cellular Component:nucleus (GO:0005634)	nuclear autoantigen Sp-100	--	ko05168 Herpes simplex infection ko05203 Viral carcinogenesis	Predicted E3 ubiquitin ligase	O	Posttranslational modification, protein turnover, chaperones ;	IPR000770 [SAND domain] ; IPR004865[HSR domain]	nucleus protein	SAND
O35900	U6 snRNA-associated Sm-like protein LSm2	Lsm2	914314	912299	964250	999548	839935	824116	--	--	U6 snRNA-associated Sm-like protein LSm2	--	ko03018 RNA degradation ko03040 Spliceosome	Predicted snRNP core protein	A	RNA processing and modification ;	IPR001163 [LSM domain, eukaryotic/archaea-type]	nucleus protein	--
O35904	Phosphatidylinositol 4,5-bisphosphate 3-kinase catalytic subunit delta isoform	Pik3cd	76728.2	70402.5	83622.5	82013.9	77143.1	78405.9	1	Molecular Function:kinase activity (GO:0016301)	phosphatidylinositol-4,5-bisphosphate 3-kinase catalytic subunit alpha/beta/delta	2.7.1.153	ko00562 Inositol phosphate metabolism ko01521 EGFR tyrosine kinase inhibitor resistance ko01522 Endocrine resistance ko01524 Platinum drug resistance ko04012 ErbB signaling pathway ko04014 Ras signaling pathway ko04015 Rap1 signaling pathway ko04024 cAMP signaling pathway ko04062 Chemokine signaling pathway ko04066 HIF-1 signaling pathway ko04068 FoxO signaling pathway ko04070 Phosphatidylinosito…	Phosphatidylinositol 3-kinase catalytic subunit (p110)	T	Signal transduction mechanisms ;	IPR000341 [Phosphatidylinositol 3-kinase Ras-binding (PI3K RBD) domain] ; IPR000403[Phosphatidylinositol 3-/4-kinase, catalytic domain] ; IPR001263[Phosphoinositide 3-kinase, accessory (PIK) domain] ; IPR002420[Phosphatidylinositol 3-kinase, C2 domain] ; IPR003113[Phosphatidylinositol 3-kinase adaptor-binding (PI3K ABD) domain]	plasma membrane protein	--
O35943	Frataxin, mitochondrial	Fxn	163705	166265	154481	183948	183981	153001	2	Molecular Function:ferric iron binding (GO:0008199),Biological Process:iron-sulfur cluster assembly (GO:0016226)	frataxin	1.16.3.1	ko00860 Porphyrin and chlorophyll metabolism	Mitochondrial matrix protein frataxin, involved in Fe/S protein biosynthesis	P	Inorganic ion transport and metabolism ;	IPR002908 [Frataxin/CyaY]	mitochondrion protein	--
O35954	Membrane-associated phosphatidylinositol transfer protein 1	Pitpnm1	45760.2	47819.3	50419.6	46227.4	45380.3	47553.8	3	Cellular Component:intracellular (GO:0005622),Biological Process:transport (GO:0006810),Molecular Function:metal ion binding (GO:0046872)	--	--	--	Phosphatidylinositol transfer protein	IT	Lipid transport and metabolism ; Signal transduction mechanisms ;	IPR001666 [Phosphatidylinositol transfer protein] ; IPR004177[DDHD domain]	Golgi apparatus protein	--
O35955	Proteasome subunit beta type-10	Psmb10	860838	860089	887192	946424	883423	851791	3	Molecular Function:threonine-type endopeptidase activity (GO:0004298),Cellular Component:proteasome core complex (GO:0005839),Biological Process:proteolysis involved in cellular protein catabolic process (GO:0051603)	20S proteasome subunit beta 10	3.4.25.1	ko03050 Proteasome	20S proteasome, regulatory subunit beta type PSMB7/PSMB10/PUP1	O	Posttranslational modification, protein turnover, chaperones ;	IPR001353 [Proteasome, subunit alpha/beta] ; IPR024689[Proteasome beta subunit, C-terminal]	nucleus protein	--
O35963	Ras-related protein Rab-33B	Rab33b	1.31125e+06	1.39439e+06	1.42016e+06	1.6112e+06	1.44478e+06	1.43372e+06	2	Molecular Function:GTP binding (GO:0005525),Biological Process:small GTPase mediated signal transduction (GO:0007264)	Ras-related protein Rab-33B	--	ko04140 Autophagy - animal	GTPase Rab1/YPT1, small G protein superfamily, and related GTP-binding proteins	TU	Signal transduction mechanisms ; Intracellular trafficking, secretion, and vesicular transport ;	IPR001806 [Small GTPase superfamily]	endoplasmic reticulum protein	--
O35969	Guanidinoacetate N-methyltransferase	Gamt	86733.4	89347.1	88004	90854.8	89386.6	90637	--	--	guanidinoacetate N-methyltransferase	2.1.1.2	ko00260 Glycine, serine and threonine metabolism ko00330 Arginine and proline metabolism ko01100 Metabolic pathways	Guanidinoacetate methyltransferase and related proteins	E	Amino acid transport and metabolism ;	--	--	--
O35972	Large ribosomal subunit protein uL23m	Mrpl23	269318	268762	276694	307451	259847	279379	3	Molecular Function:structural constituent of ribosome (GO:0003735),Cellular Component:ribosome (GO:0005840),Biological Process:translation (GO:0006412)	large subunit ribosomal protein L23	--	ko03010 Ribosome	Predicted mitochondrial ribosomal protein L23	J	Translation, ribosomal structure and biogenesis ;	IPR013025 [Ribosomal protein L25/L23]	mitochondrion protein	--
O35973	Period circadian protein homolog 1	Per1	31783.5	27948.2	29317.6	31781.6	32794.7	26839.4	1	Molecular Function:protein binding (GO:0005515)	period circadian protein 1	--	ko04710 Circadian rhythm ko04713 Circadian entrainment ko05168 Herpes simplex infection	Circadian clock protein period	T	Signal transduction mechanisms ;	IPR013655 [PAS fold-3] ; IPR022728[Period circadian-like, C-terminal]	nucleus protein	--
O35980	Endonuclease III-like protein 1	Nthl1	8704	8194.35	8140.18	9970.34	8716.8	9175.49	2	Molecular Function:DNA binding (GO:0003677),Biological Process:base-excision repair (GO:0006284)	endonuclease III	4.2.99.18	ko03410 Base excision repair	Endonuclease III	L	Replication, recombination and repair ;	IPR000445 [Helix-hairpin-helix motif] ; IPR003265[HhH-GPD domain]	nucleus protein	--
O35984	Pre-B-cell leukemia transcription factor 2	Pbx2	29449.5	31913.7	26137	38625.1	36064.8	33271.5	2	Molecular Function:DNA binding (GO:0003677),Cellular Component:nucleus (GO:0005634)	pre-B-cell leukemia transcription factor 2	--	--	Transcription factor PBX and related HOX domain proteins	K	Transcription ;	IPR001356 [Homeobox domain] ; IPR005542[PBX]	nucleus protein	Homeobox
O35988	Syndecan-4	Sdc4	29517.8	29199.5	30799.1	38156.4	37095.7	25795.9	--	--	syndecan 4	--	ko04512 ECM-receptor interaction ko04514 Cell adhesion molecules (CAMs) ko05205 Proteoglycans in cancer ko05418 Fluid shear stress and atherosclerosis	--	--	--	IPR027789 [Syndecan/Neurexin domain]	--	--
O54692	Centromere/kinetochore protein zw10 homolog	Zw10	230476	225694	236931	232068	229217	234224	2	Cellular Component:nucleus (GO:0005634),Biological Process:mitotic nuclear division (GO:0007067)	protein transport protein DSL1/ZW10	--	--	Centromere/kinetochore protein zw10 involved in mitotic chromosome segregation	D	Cell cycle control, cell division, chromosome partitioning ;	IPR009361 [RZZ complex, subunit Zw10]	endoplasmic reticulum protein	--
O54724	Caveolae-associated protein 1	Cavin1	165605	146568	188702	172348	97720.7	134457	--	--	polymerase I and transcript release factor	--	--	--	--	--	IPR026752 [Cavin family]	plasma membrane protein	--
O54734	Dolichyl-diphosphooligosaccharide--protein glycosyltransferase 48 kDa subunit	Ddost	2.58079e+06	3.02023e+06	2.73997e+06	3.02357e+06	2.90392e+06	2.86666e+06	2	Cellular Component:endoplasmic reticulum membrane (GO:0005789),Biological Process:protein N-linked glycosylation via asparagine (GO:0018279)	oligosaccharyltransferase complex subunit beta	--	ko00510 N-Glycan biosynthesis ko01100 Metabolic pathways ko04141 Protein processing in endoplasmic reticulum	Oligosaccharyltransferase, beta subunit	O	Posttranslational modification, protein turnover, chaperones ;	IPR005013 [Dolichyl-diphosphooligosaccharide--protein glycosyltransferase 48 kDa subunit]	endoplasmic reticulum protein	--
O54774	AP-3 complex subunit delta-1	Ap3d1	329129	326283	325450	312543	327961	332034	5	Biological Process:intracellular protein transport (GO:0006886),Biological Process:protein transport (GO:0015031),Biological Process:vesicle-mediated transport (GO:0016192),Cellular Component:membrane coat (GO:0030117),Cellular Component:AP-3 adaptor complex (GO:0030123)	AP-3 complex subunit delta	--	ko04142 Lysosome	Vesicle coat complex AP-3, delta subunit	U	Intracellular trafficking, secretion, and vesicular transport ;	IPR002553 [Clathrin/coatomer adaptor, adaptin-like, N-terminal] ; IPR010474[AP-3 complex subunit delta-1]	Golgi apparatus protein	--
O54781	SRSF protein kinase 2	Srpk2	107504	107509	99871.2	119440	107171	110952	3	Molecular Function:protein kinase activity (GO:0004672),Molecular Function:ATP binding (GO:0005524),Biological Process:protein phosphorylation (GO:0006468)	serine/threonine-protein kinase SRPK2	2.7.11.1	--	Serine/threonine protein kinase	T	Signal transduction mechanisms ;	IPR000719 [Protein kinase domain]	nucleus protein	--
O54782	Epididymis-specific alpha-mannosidase	Man2b2	252442	250361	257129	287354	266702	259081	5	Molecular Function:alpha-mannosidase activity (GO:0004559),Biological Process:carbohydrate metabolic process (GO:0005975),Biological Process:mannose metabolic process (GO:0006013),Molecular Function:zinc ion binding (GO:0008270),Molecular Function:mannosidase activity (GO:0015923)	epididymis-specific alpha-mannosidase	3.2.1.24	ko00511 Other glycan degradation	Glycosyl hydrolase, family 38 - alpha-mannosidase	G	Carbohydrate transport and metabolism ;	IPR000602 [Glycoside hydrolase family 38, N-terminal domain] ; IPR011682[Glycosyl hydrolase family 38, C-terminal] ; IPR015341[Glycoside hydrolase family 38, central domain]	lysosome protein	--
O54784	Death-associated protein kinase 3	Dapk3	51672.5	69600.4	67064.6	71812.3	66849.3	60659.4	3	Molecular Function:protein kinase activity (GO:0004672),Molecular Function:ATP binding (GO:0005524),Biological Process:protein phosphorylation (GO:0006468)	death-associated protein kinase	2.7.11.1	ko04140 Autophagy - animal ko05200 Pathways in cancer ko05219 Bladder cancer	Ca2+/calmodulin-dependent protein kinase, EF-Hand protein superfamily	T	Signal transduction mechanisms ;	IPR000719 [Protein kinase domain]	cytoskeleton protein	--
O54785	LIM domain kinase 2	Limk2	76699.2	86351	75410.6	72386.7	77067.6	76359.7	4	Molecular Function:protein kinase activity (GO:0004672),Molecular Function:protein binding (GO:0005515),Biological Process:protein phosphorylation (GO:0006468),Molecular Function:zinc ion binding (GO:0008270)	LIM domain kinase 2	2.7.11.1	ko04360 Axon guidance ko04666 Fc gamma R-mediated phagocytosis ko04810 Regulation of actin cytoskeleton	--	--	--	IPR001245 [Serine-threonine/tyrosine-protein kinase catalytic domain] ; IPR001478[PDZ domain] ; IPR001781[Zinc finger, LIM-type]	nucleus protein	--
O54786	DNA fragmentation factor subunit alpha	Dffa	144975	140474	141581	142082	144820	144775	2	Cellular Component:intracellular (GO:0005622),Biological Process:apoptotic process (GO:0006915)	DNA fragmentation factor, 45 kD, alpha subunit	--	ko04210 Apoptosis	--	--	--	IPR003508 [CIDE-N domain] ; IPR015121[DNA fragmentation factor 45kDa, middle domain]	cytoplasm protein	--
O54788	DNA fragmentation factor subunit beta	Dffb	30905.7	28971.3	37676.9	33647.5	32080.9	35108	6	Cellular Component:intracellular (GO:0005622),Cellular Component:nucleus (GO:0005634),Cellular Component:cytoplasm (GO:0005737),Biological Process:apoptotic DNA fragmentation (GO:0006309),Biological Process:apoptotic process (GO:0006915),Molecular Function:hydrolase activity (GO:0016787)	DNA fragmentation factor, 40 kD, beta subunit	3.-.-.-	ko04210 Apoptosis	--	--	--	IPR003508 [CIDE-N domain] ; IPR015311[Apoptosis, DNA fragmentation factor 40kDa]	--	--
O54790	Transcription factor MafG	Mafg	406779	377828	377421	480343	460454	361928	2	Molecular Function:DNA binding (GO:0003677),Cellular Component:nucleus (GO:0005634)	transcription factor MAFF/G/K	--	--	bZIP transcription factor MafK	K	Transcription ;	IPR004826 [Basic leucine zipper domain, Maf-type]	--	TF_bZIP
O54791	Transcription factor MafF	Maff	79901.4	88526.6	88436.7	83574.9	83047.3	80319.1	2	Molecular Function:DNA binding (GO:0003677),Cellular Component:nucleus (GO:0005634)	transcription factor MAFF/G/K	--	--	bZIP transcription factor MafK	K	Transcription ;	IPR004826 [Basic leucine zipper domain, Maf-type]	--	TF_bZIP
O54804	Choline kinase alpha	Chka	70495.8	79445.3	80146.4	53562.2	65947.7	82599.6	--	--	--	--	ko00564 Glycerophospholipid metabolism ko01100 Metabolic pathways ko05231 Choline metabolism in cancer	Choline kinase	M	Cell wall/membrane/envelope biogenesis ;	--	cytoplasm protein	--
O54824	Pro-interleukin-16	Il16	269082	269456	268125	281520	270470	266668	1	Molecular Function:protein binding (GO:0005515)	--	--	--	--	--	--	IPR001478 [PDZ domain]	extracell protein	--
O54825	Bystin	Bysl	649424	648712	627208	635834	633272	625001	--	--	essential nuclear protein 1	--	--	Cell adhesion complex protein bystin	W	Extracellular structures ;	IPR007955 [Bystin]	nucleus protein	--
O54826	Protein AF-10	Mllt10	35692.6	44078.8	37104.1	45447	40516.4	38030	--	--	--	--	--	PHD finger protein AF10	R	General function prediction only ;	--	cytoplasm protein	--
O54833	Casein kinase II subunit alpha	Csnk2a2	297196	321841	310824	299397	311604	301190	3	Molecular Function:protein kinase activity (GO:0004672),Molecular Function:ATP binding (GO:0005524),Biological Process:protein phosphorylation (GO:0006468)	casein kinase II subunit alpha	2.7.11.1	ko03008 Ribosome biogenesis in eukaryotes ko04064 NF-kappa B signaling pathway ko04137 Mitophagy - animal ko04310 Wnt signaling pathway ko04520 Adherens junction ko05162 Measles ko05168 Herpes simplex infection ko05169 Epstein-Barr virus infection	Casein kinase II, alpha subunit	TDK	Signal transduction mechanisms ; Cell cycle control, cell division, chromosome partitioning ; Transcription ;	IPR000719 [Protein kinase domain]	mitochondrion protein	--
O54836	Zinc finger matrin-type protein 3	Zmat3	41535.3	41193.2	41474.9	53836	46678.5	46141	--	--	zinc finger, matrin type 3	--	ko04115 p53 signaling pathway	--	--	--	IPR022755 [Zinc finger, double-stranded RNA binding]	nucleus protein	--
O54864	Histone-lysine N-methyltransferase SUV39H1	Suv39h1	44246.8	44178.2	46672	60113.6	47695	46264.7	5	Molecular Function:protein binding (GO:0005515),Cellular Component:nucleus (GO:0005634),Molecular Function:zinc ion binding (GO:0008270),Molecular Function:histone-lysine N-methyltransferase activity (GO:0018024),Biological Process:histone lysine methylation (GO:0034968)	histone-lysine N-methyltransferase SUV39H	2.1.1.43	ko00310 Lysine degradation	Histone H3 (Lys9) methyltransferase SUV39H1/Clr4, required for transcriptional silencing	BK	Chromatin structure and dynamics ; Transcription ;	IPR001214 [SET domain] ; IPR007728[Pre-SET domain] ; IPR023780[Chromo domain]	nucleus protein	--
O54879	High mobility group protein B3	Hmgb3	554064	543735	531126	601823	541868	557212	--	--	high mobility group protein B3	--	--	HMG box-containing protein	R	General function prediction only ;	IPR009071 [High mobility group box domain]	nucleus protein	HMG
O54885	TYRO protein tyrosine kinase-binding protein	Tyrobp	193646	241517	228124	113131	172353	168007	--	--	TYRO protein tyrosine kinase binding protein	--	ko04380 Osteoclast differentiation ko04650 Natural killer cell mediated cytotoxicity	--	--	--	--	--	--
O54890	Integrin beta-3	Itgb3	6848.1	9422.88	6237.3	10717.3	9756.9	7672.77	--	--	integrin beta 3	--	ko04015 Rap1 signaling pathway ko04145 Phagosome ko04151 PI3K-Akt signaling pathway ko04380 Osteoclast differentiation ko04510 Focal adhesion ko04512 ECM-receptor interaction ko04611 Platelet activation ko04640 Hematopoietic cell lineage ko04810 Regulation of actin cytoskeleton ko04919 Thyroid hormone signaling pathway ko05165 Human papillomavirus infection ko05205 Proteoglycans in cancer ko05206…	Integrin beta subunit (N-terminal portion of extracellular region)	TW	Signal transduction mechanisms ; Extracellular structures ;	IPR002369 [Integrin beta subunit, VWA domain] ; IPR012896[Integrin beta subunit, tail] ; IPR013111[EGF-like domain, extracellular] ; IPR014836[Integrin beta subunit, cytoplasmic domain] ; IPR033760[Integrin beta N-terminal]	extracell protein	--
O54910	NF-kappa-B inhibitor epsilon	Nfkbie	13016	9124.25	12168.2	8179.74	6290.93	11380.6	--	--	NF-kappa-B inhibitor epsilon	--	ko04658 Th1 and Th2 cell differentiation ko04659 Th17 cell differentiation ko04660 T cell receptor signaling pathway ko04662 B cell receptor signaling pathway ko04722 Neurotrophin signaling pathway ko04920 Adipocytokine signaling pathway ko05169 Epstein-Barr virus infection	FOG: Ankyrin repeat	R	General function prediction only ;	IPR020683 [Ankyrin repeat-containing domain]	nucleus protein	--
O54916	RalBP1-associated Eps domain-containing protein 1	Reps1	128811	119997	122486	125232	118957	126417	1	Molecular Function:protein binding (GO:0005515)	RalBP1-associated Eps domain-containing protein	--	--	Ral-GTPase effector RALBP1	U	Intracellular trafficking, secretion, and vesicular transport ;	IPR000261 [EH domain]	cytoplasm protein	--
O54917	Transcription factor E2F6	E2f6	3874.24	7207.57	7684.01	10230.6	10079	8182.19	2	Cellular Component:transcription factor complex (GO:0005667),Molecular Function:protein dimerization activity (GO:0046983)	transcription factor E2F6	--	--	Transcription factor E2F/dimerization partner (TDP)	K	Transcription ;	IPR003316 [E2F/DP family, winged-helix DNA-binding domain] ; IPR032198[E2F transcription factor, CC-MB domain]	nucleus protein	E2F
O54918	Bcl-2-like protein 11	Bcl2l11	32037.8	32762.6	33931.5	23880.8	32372.9	33216.5	--	--	Bcl-2-like protein 11	--	ko01521 EGFR tyrosine kinase inhibitor resistance ko04068 FoxO signaling pathway ko04151 PI3K-Akt signaling pathway ko04210 Apoptosis ko04215 Apoptosis - multiple species ko04932 Non-alcoholic fatty liver disease (NAFLD) ko05200 Pathways in cancer ko05206 MicroRNAs in cancer ko05210 Colorectal cancer	--	--	--	IPR014771 [Apoptosis, Bim N-terminal] ; IPR015040[Bcl-x interacting, BH3 domain]	--	--
O54926	Apoptosis regulatory protein Siva	Siva1	137347	149613	147998	154242	157675	144401	--	--	--	--	--	--	--	--	IPR022773 [Siva]	nucleus protein	--
O54929	WD repeat and SOCS box-containing protein 2	Wsb2	162933	110151	153607	235623	117489	158913	2	Molecular Function:protein binding (GO:0005515),Biological Process:intracellular signal transduction (GO:0035556)	WD repeat and SOCS box-containing protein 2	--	--	WD40 repeat-containing protein	R	General function prediction only ;	IPR001496 [SOCS box domain] ; IPR001680[WD40 repeat]	cytoskeleton protein	--
O54931	PALM2-AKAP2 fusion protein	Pakap	36251.2	36778.1	35987.3	26061.5	36758.9	37664.1	2	Biological Process:regulation of cell shape (GO:0008360),Cellular Component:membrane (GO:0016020)	A-kinase anchor protein 2	--	--	--	--	--	IPR004965 [Paralemmin] ; IPR029304[A-kinase anchor protein 2, C-terminal domain]	cytoplasm protein	--
O54940	BCL2/adenovirus E1B 19 kDa protein-interacting protein 2	Bnip2	181901	183288	187616	187764	176339	195165	--	--	BCL2/adenovirus E1B 19 kDa protein-interacting protein 2	--	--	--	--	--	IPR001251 [CRAL-TRIO lipid binding domain] ; IPR022181[Bcl2-/adenovirus E1B 19kDa-interacting protein 2]	cytoplasm protein	--
O54941	SWI/SNF-related matrix-associated actin-dependent regulator of chromatin subfamily E member 1	Smarce1	317841	305422	303667	333851	309731	309374	--	--	SWI/SNF-related matrix-associated actin-dependent regulator of chromatin subfamily E, member 1	--	ko05225 Hepatocellular carcinoma	SWI/SNF-related matrix-associated actin-dependent regulator of chromatin	B	Chromatin structure and dynamics ;	IPR009071 [High mobility group box domain]	nucleus protein	HMG
O54946	DnaJ homolog subfamily B member 6	Dnajb6	203846	199562	187639	204194	213821	206631	--	--	DnaJ homolog subfamily B member 6	--	--	Molecular chaperone (DnaJ superfamily)	O	Posttranslational modification, protein turnover, chaperones ;	IPR001623 [DnaJ domain]	nucleus protein	--
O54950	5-AMP-activated protein kinase subunit gamma-1	Prkag1	217680	208700	214113	199937	196791	217767	--	--	5'-AMP-activated protein kinase, regulatory gamma subunit	--	ko04068 FoxO signaling pathway ko04152 AMPK signaling pathway ko04211 Longevity regulating pathway ko04213 Longevity regulating pathway - multiple species ko04371 Apelin signaling pathway ko04530 Tight junction ko04710 Circadian rhythm ko04910 Insulin signaling pathway ko04920 Adipocytokine signaling pathway ko04921 Oxytocin signaling pathway ko04922 Glucagon signaling pathway ko04931 Insulin res…	5'-AMP-activated protein kinase, gamma subunit	C	Energy production and conversion ;	IPR000644 [CBS domain]	--	--
O54956	DNA polymerase epsilon subunit 2	Pole2	34136	32509.7	30845.1	36639.8	27262.3	28160.6	3	Molecular Function:DNA binding (GO:0003677),Molecular Function:DNA-directed DNA polymerase activity (GO:0003887),Biological Process:DNA replication (GO:0006260)	DNA polymerase epsilon subunit 2	2.7.7.7	ko00230 Purine metabolism ko00240 Pyrimidine metabolism ko01100 Metabolic pathways ko03030 DNA replication ko03410 Base excision repair ko03420 Nucleotide excision repair ko05166 HTLV-I infection	DNA polymerase epsilon, subunit B	L	Replication, recombination and repair ;	IPR007185 [DNA polymerase alpha/epsilon, subunit B] ; IPR024639[DNA polymerase epsilon subunit B, N-terminal]	nucleus protein	--
O54957	Linker for activation of T-cells family member 1	Lat	37091.8	32313.1	30007.6	42344.3	21973.5	25697.5	2	Biological Process:signal transduction (GO:0007165),Cellular Component:membrane (GO:0016020)	linker for activation of T cells	--	ko04014 Ras signaling pathway ko04015 Rap1 signaling pathway ko04064 NF-kappa B signaling pathway ko04650 Natural killer cell mediated cytotoxicity ko04658 Th1 and Th2 cell differentiation ko04659 Th17 cell differentiation ko04660 T cell receptor signaling pathway ko04664 Fc epsilon RI signaling pathway ko04666 Fc gamma R-mediated phagocytosis	--	--	--	IPR008359 [Linker-for-activation of T cells (LAT) protein]	plasma membrane protein	--
O54962	Barrier-to-autointegration factor	Banf1	1.57891e+06	1.5912e+06	1.59112e+06	1.91869e+06	1.83252e+06	1.21689e+06	1	Molecular Function:DNA binding (GO:0003677)	barrier-to-autointegration factor	--	--	DNA-bridging protein BAF	BL	Chromatin structure and dynamics ; Replication, recombination and repair ;	IPR004122 [Barrier- to-autointegration factor, BAF]	nucleus protein	--
O54965	E3 ubiquitin-protein ligase RNF13	Rnf13	82258.8	72691.7	73510.8	90148.3	91026.8	82454.8	2	Molecular Function:protein binding (GO:0005515),Molecular Function:zinc ion binding (GO:0008270)	E3 ubiquitin-protein ligase RNF13	2.3.2.27	--	Predicted E3 ubiquitin ligase	O	Posttranslational modification, protein turnover, chaperones ;	IPR001841 [Zinc finger, RING-type] ; IPR003137[PA domain]	endoplasmic reticulum protein	--
O54967	Activated CDC42 kinase 1	Tnk2	25514.8	26675.4	28046.6	32060.4	24401.9	24893.7	3	Molecular Function:protein kinase activity (GO:0004672),Molecular Function:protein binding (GO:0005515),Biological Process:protein phosphorylation (GO:0006468)	--	--	--	ACK and related non-receptor tyrosine kinases	T	Signal transduction mechanisms ;	IPR001245 [Serine-threonine/tyrosine-protein kinase catalytic domain] ; IPR001452[SH3 domain] ; IPR015116[Cdc42 binding domain-like] ; IPR021619[Mig-6 domain]	nucleus protein	--
O54984	ATPase GET3	Get3	1.62914e+06	1.67578e+06	1.66174e+06	1.4954e+06	1.44449e+06	1.60636e+06	--	--	--	--	--	Putative arsenite-translocating ATPase	P	Inorganic ion transport and metabolism ;	IPR025723 [Anion-transporting ATPase-like domain]	--	--
O54988	STE20-like serine/threonine-protein kinase	Slk	610614	604290	608167	596707	576603	616144	4	Molecular Function:protein kinase activity (GO:0004672),Molecular Function:protein serine/threonine kinase activity (GO:0004674),Molecular Function:ATP binding (GO:0005524),Biological Process:protein phosphorylation (GO:0006468)	STE20-like kinase	2.7.11.1	ko04114 Oocyte meiosis	Ste20-like serine/threonine protein kinase	T	Signal transduction mechanisms ;	IPR000719 [Protein kinase domain] ; IPR022165[Polo kinase kinase]	nucleus protein	--
O54992	MAP kinase-activated protein kinase 5	Mapkapk5	475196	472707	481203	494500	447115	469650	3	Molecular Function:protein kinase activity (GO:0004672),Molecular Function:ATP binding (GO:0005524),Biological Process:protein phosphorylation (GO:0006468)	mitogen-activated protein kinase-activated protein kinase 5	2.7.11.1	ko04010 MAPK signaling pathway	MAP kinase-activated protein kinase 2	T	Signal transduction mechanisms ;	IPR000719 [Protein kinase domain]	cytoplasm protein	--
O54998	Peptidyl-prolyl cis-trans isomerase FKBP7	Fkbp7	33909	25702.5	23228.7	26953.5	22786.5	31021	1	Molecular Function:calcium ion binding (GO:0005509)	FK506-binding protein 7	5.2.1.8	--	FKBP-type peptidyl-prolyl cis-trans isomerase	O	Posttranslational modification, protein turnover, chaperones ;	IPR001179 [FKBP-type peptidyl-prolyl cis-trans isomerase domain] ; IPR002048[EF-hand domain]	nucleus protein	--
O55003	BCL2/adenovirus E1B 19 kDa protein-interacting protein 3	Bnip3	53699.3	36040.1	27753.7	31640.5	42118.1	52049.6	3	Cellular Component:mitochondrial envelope (GO:0005740),Cellular Component:integral component of membrane (GO:0016021),Biological Process:positive regulation of apoptotic process (GO:0043065)	BCL2/adenovirus E1B 19 kDa protein-interacting protein 3	--	ko04068 FoxO signaling pathway ko04137 Mitophagy - animal ko04140 Autophagy - animal ko05134 Legionellosis	--	--	--	IPR010548 [BNIP3]	mitochondrion protein	--
O55013	Trafficking protein particle complex subunit 3	Trappc3	561102	604208	582101	503588	538121	572127	--	--	trafficking protein particle complex subunit 3	--	--	Transport protein particle (TRAPP) complex subunit	U	Intracellular trafficking, secretion, and vesicular transport ;	IPR007194 [Transport protein particle (TRAPP) component]	--	--
O55022	Membrane-associated progesterone receptor component 1	Pgrmc1	628127	747763	670521	829133	671112	696805	--	--	membrane-associated progesterone receptor component	--	--	Putative steroid membrane receptor Hpr6.6/25-Dx	R	General function prediction only ;	IPR001199 [Cytochrome b5-like heme/steroid binding domain]	--	--
O55023	Inositol monophosphatase 1	Impa1	1.39533e+06	1.38673e+06	1.38838e+06	1.30128e+06	1.3461e+06	1.35412e+06	1	Biological Process:phosphatidylinositol phosphorylation (GO:0046854)	myo-inositol-1(or 4)-monophosphatase	3.1.3.25	ko00562 Inositol phosphate metabolism ko01100 Metabolic pathways ko04070 Phosphatidylinositol signaling system	Inositol monophosphatase	G	Carbohydrate transport and metabolism ;	IPR000760 [Inositol monophosphatase-like]	cytoplasm protein	--
O55028	Branched-chain alpha-ketoacid dehydrogenase kinase	Bckdk	236075	243966	235160	269589	242974	248348	--	--	[3-methyl-2-oxobutanoate dehydrogenase (acetyl-transferring)] kinase	2.7.11.4	--	Dehydrogenase kinase	T	Signal transduction mechanisms ;	IPR003594 [Histidine kinase-like ATPase, C-terminal domain] ; IPR018955[Branched-chain alpha-ketoacid dehydrogenase kinase/Pyruvate dehydrogenase kinase, N-terminal]	mitochondrion protein	--
O55029	Coatomer subunit beta	Copb2	1.43076e+06	1.39301e+06	1.3984e+06	1.33869e+06	1.38761e+06	1.40967e+06	5	Molecular Function:structural molecule activity (GO:0005198),Molecular Function:protein binding (GO:0005515),Biological Process:intracellular protein transport (GO:0006886),Biological Process:vesicle-mediated transport (GO:0016192),Cellular Component:membrane coat (GO:0030117)	coatomer subunit beta'	--	--	Vesicle coat complex COPI, beta' subunit	U	Intracellular trafficking, secretion, and vesicular transport ;	IPR001680 [WD40 repeat] ; IPR006692[Coatomer, WD associated region]	nucleus protein	--
O55047	Serine/threonine-protein kinase tousled-like 2	Tlk2	67977.6	61795.4	63621	65981.3	68167.2	68756.5	3	Molecular Function:protein kinase activity (GO:0004672),Molecular Function:ATP binding (GO:0005524),Biological Process:protein phosphorylation (GO:0006468)	tousled-like kinase	2.7.11.1	--	Tousled-like protein kinase	T	Signal transduction mechanisms ;	IPR000719 [Protein kinase domain]	plasma membrane protein	--
O55055	tRNA (cytosine(38)-C(5))-methyltransferase	Trdmt1	26292.6	26108.5	26868.6	27907.8	24320.6	24769.3	--	--	tRNA (cytosine38-C5)-methyltransferase	2.1.1.204	--	C-5 cytosine-specific DNA methylase	K	Transcription ;	IPR029063 [S-adenosyl-L-methionine-dependent methyltransferase]	--	--
O55057	Retinal rod rhodopsin-sensitive cGMP 3,5-cyclic phosphodiesterase subunit delta	Pde6d	288635	264259	267498	280231	242383	252367	--	--	retinal rod rhodopsin-sensitive cGMP 3',5'-cyclic phosphodiesterase subunit delta	--	ko00230 Purine metabolism	cGMP-phosphodiesterase, delta subunit	T	Signal transduction mechanisms ;	IPR008015 [GMP phosphodiesterase, delta subunit]	--	--
O55060	Thiopurine S-methyltransferase	Tpmt	28873.3	25448.6	35297.2	27916.8	24953.1	28929.4	1	Molecular Function:S-adenosylmethionine-dependent methyltransferase activity (GO:0008757)	thiopurine S-methyltransferase	2.1.1.67	ko00983 Drug metabolism - other enzymes	--	--	--	IPR008854 [TPMT family]	cytoplasm protein	--
O55091	Protein IMPACT	Impact	144284	136940	137032	147808	129906	132387	1	Molecular Function:protein binding (GO:0005515)	--	--	--	Uncharacterized conserved protein	S	Function unknown ;	IPR001498 [Impact, N-terminal] ; IPR006575[RWD domain]	--	--
O55098	Serine/threonine-protein kinase 10	Stk10	880604	881401	892113	911636	901552	902405	4	Molecular Function:protein kinase activity (GO:0004672),Molecular Function:protein serine/threonine kinase activity (GO:0004674),Molecular Function:ATP binding (GO:0005524),Biological Process:protein phosphorylation (GO:0006468)	serine/threonine kinase 10	2.7.11.1	ko04914 Progesterone-mediated oocyte maturation	Ste20-like serine/threonine protein kinase	T	Signal transduction mechanisms ;	IPR000719 [Protein kinase domain] ; IPR022165[Polo kinase kinase]	nucleus protein	--
O55100	Synaptogyrin-1	Syngr1	603604	542839	555690	625636	574516	608730	1	Cellular Component:membrane (GO:0016020)	--	--	--	Synaptic vesicle protein Synaptogyrin involved in regulation of Ca2+-dependent exocytosis	TU	Signal transduction mechanisms ; Intracellular trafficking, secretion, and vesicular transport ;	IPR008253 [Marvel domain]	--	--
O55101	Synaptogyrin-2	Syngr2	66970.4	70568.3	58436.7	64045.1	62895.4	66427	1	Cellular Component:membrane (GO:0016020)	--	--	--	Synaptic vesicle protein Synaptogyrin involved in regulation of Ca2+-dependent exocytosis	TU	Signal transduction mechanisms ; Intracellular trafficking, secretion, and vesicular transport ;	IPR008253 [Marvel domain]	--	--
O55102	Biogenesis of lysosome-related organelles complex 1 subunit 1	Bloc1s1	88004.5	96314.6	93738.3	92776.5	88523.5	83990.2	1	Cellular Component:BLOC-1 complex (GO:0031083)	biogenesis of lysosome-related organelles complex 1 subunit 1	--	--	General control of amino-acid synthesis 5-like 1	K	Transcription ;	IPR009395 [Biogenesis of lysosome-related organelles complex 1 subunit 1]	--	--
O55106	Striatin	Strn	308136	277058	277699	289087	300775	287029	1	Molecular Function:protein binding (GO:0005515)	striatin 1/3/4	--		Cell-cycle nuclear protein, contains WD-40 repeats	D	Cell cycle control, cell division, chromosome partitioning ;	IPR001680 [WD40 repeat] ; IPR013258[Striatin, N-terminal]	nucleus protein	--
O55125	Protein NipSnap homolog 1	Nipsnap1	459526	487466	459881	506948	466097	491532	--	--	--	--	--	NIPSNAP1 protein	S	Function unknown ;	IPR012577 [NIPSNAP]	--	--
O55126	Protein NipSnap homolog 2	Nipsnap2	304992	313614	304586	329505	304949	321023	--	--	--	--	--	NIPSNAP1 protein	S	Function unknown ;	IPR012577 [NIPSNAP]	--	--
O55128	Histone deacetylase complex subunit SAP18	Sap18	1.27909e+06	1.2462e+06	1.21481e+06	1.24071e+06	1.35722e+06	1.24398e+06	--	--	histone deacetylase complex subunit SAP18	--	ko03013 RNA transport ko03015 mRNA surveillance pathway	Transcriptional co-repressor component	K	Transcription ;	IPR010516 [Sin3 associated polypeptide p18]	--	--
O55131	Septin-7	Septin7	2.05415e+06	2.0083e+06	2.02931e+06	1.92601e+06	2.04696e+06	2.09723e+06	1	Molecular Function:GTP binding (GO:0005525)	septin 7	--	--	Septin family protein (P-loop GTPase)	DZU	Cell cycle control, cell division, chromosome partitioning ; Cytoskeleton ; Intracellular trafficking, secretion, and vesicular transport ;	IPR030379 [Septin-type guanine nucleotide-binding (G) domain]	nucleus protein	--
O55135	Eukaryotic translation initiation factor 6	Eif6	2.88066e+06	2.70574e+06	2.84859e+06	2.67298e+06	2.799e+06	2.76659e+06	2	Biological Process:mature ribosome assembly (GO:0042256),Molecular Function:ribosome binding (GO:0043022)	translation initiation factor 6	--	ko03008 Ribosome biogenesis in eukaryotes	Translation initiation factor 6 (eIF-6)	J	Translation, ribosomal structure and biogenesis ;	IPR002769 [Translation initiation factor IF6]	nucleus protein	--
O55142	Large ribosomal subunit protein eL33	Rpl35a	3.14894e+06	3.18981e+06	3.42076e+06	3.29411e+06	3.51376e+06	3.01808e+06	4	Molecular Function:structural constituent of ribosome (GO:0003735),Cellular Component:intracellular (GO:0005622),Cellular Component:ribosome (GO:0005840),Biological Process:translation (GO:0006412)	large subunit ribosomal protein L35Ae	--	ko03010 Ribosome	60S ribosomal protein L35A/L37	J	Translation, ribosomal structure and biogenesis ;	IPR001780 [Ribosomal protein L35A]	--	--
O55143	Sarcoplasmic/endoplasmic reticulum calcium ATPase 2	Atp2a2	2.88778e+06	3.17618e+06	2.93281e+06	3.38608e+06	3.15699e+06	3.18873e+06	2	Molecular Function:nucleotide binding (GO:0000166),Molecular Function:metal ion binding (GO:0046872)	Ca2+ transporting ATPase, sarcoplasmic/endoplasmic reticulum	3.6.3.8	ko04020 Calcium signaling pathway ko04022 cGMP-PKG signaling pathway ko04972 Pancreatic secretion ko05010 Alzheimer's disease	Ca2+ transporting ATPase	P	Inorganic ion transport and metabolism ;	IPR004014 [Cation-transporting P-type ATPase, N-terminal] ; IPR006068[Cation-transporting P-type ATPase, C-terminal] ; IPR008250[P-type ATPase, A domain] ; IPR023214[HAD-like domain]	nucleus protein	--
O55176	E3 ubiquitin-protein ligase Praja-1	Pja1	10453.2	5012.37	9090.27	6317.17	9583	6665.04	2	Molecular Function:protein binding (GO:0005515),Molecular Function:zinc ion binding (GO:0008270)	E3 ubiquitin-protein ligase Praja1	2.3.2.27	--	FOG: Predicted E3 ubiquitin ligase	O	Posttranslational modification, protein turnover, chaperones ;	IPR001841 [Zinc finger, RING-type]	endoplasmic reticulum protein	--
O55186	CD59A glycoprotein	Cd59a	10520	9796.55	10992.1	7249.59	7003.59	11978.7	--	--	CD59 antigen	--	ko04610 Complement and coagulation cascades ko04640 Hematopoietic cell lineage	--	--	--	--	plasma membrane protein	--
O55187	E3 SUMO-protein ligase CBX4	Cbx4	55054.1	57513.4	48850.3	58053.7	58960.7	52444.7	--	--	chromobox protein 4	--	--	Uncharacterized conserved protein, contains chromo domain	B	Chromatin structure and dynamics ;	IPR023780 [Chromo domain] ; IPR033773[CBX family C-terminal motif]	nucleus protein	--
O55201	Transcription elongation factor SPT5	Supt5h	433770	422164	430704	446877	422156	427714	--	--	transcription elongation factor SPT5	--	--	RNA polymerase II transcription elongation factor DSIF/SUPT5H/SPT5	K	Transcription ;	IPR005100 [Transcription elongation factor Spt5, NGN domain] ; IPR005824[KOW] ; IPR022581[Spt5 transcription elongation factor, N-terminal]	nucleus protein	--
O55222	Integrin-linked protein kinase	Ilk	500465	492828	477763	477569	467207	512144	2	Molecular Function:protein kinase activity (GO:0004672),Biological Process:protein phosphorylation (GO:0006468)	integrin-linked kinase	2.7.11.1	ko03320 PPAR signaling pathway ko04360 Axon guidance ko04510 Focal adhesion ko05100 Bacterial invasion of epithelial cells ko05213 Endometrial cancer	Integrin-linked kinase	T	Signal transduction mechanisms ;	IPR001245 [Serine-threonine/tyrosine-protein kinase catalytic domain] ; IPR020683[Ankyrin repeat-containing domain]	cytoplasm protein	--
O55229	Choline/ethanolamine kinase	Chkb	76709.8	83543.9	87838	85197.1	71526	83204	--	--	--	--	ko00564 Glycerophospholipid metabolism ko01100 Metabolic pathways ko05231 Choline metabolism in cancer	Choline kinase	M	Cell wall/membrane/envelope biogenesis ;	--	cytoplasm protein	--
O55230	DNA repair protein RAD51 homolog 4	Rad51d	17307.2	22203	21168.3	21423.3	20563.4	17819.4	--	--	RAD51-like protein 3	--	ko03440 Homologous recombination	DNA repair protein RAD51/RHP55	L	Replication, recombination and repair ;	IPR013632 [DNA recombination and repair protein Rad51-like, C-terminal]	nucleus protein	--
O55234	Proteasome subunit beta type-5	Psmb5	796128	835681	857631	805943	826619	814018	3	Molecular Function:threonine-type endopeptidase activity (GO:0004298),Cellular Component:proteasome core complex (GO:0005839),Biological Process:proteolysis involved in cellular protein catabolic process (GO:0051603)	20S proteasome subunit beta 5	3.4.25.1	ko03050 Proteasome	20S proteasome, regulatory subunit beta type PSMB5/PSMB8/PRE2	O	Posttranslational modification, protein turnover, chaperones ;	IPR001353 [Proteasome, subunit alpha/beta]	nucleus protein	--
O55236	mRNA-capping enzyme	Rngtt	429110	412314	378801	408714	408399	403191	5	Molecular Function:mRNA guanylyltransferase activity (GO:0004484),Biological Process:7-methylguanosine mRNA capping (GO:0006370),Biological Process:mRNA processing (GO:0006397),Biological Process:protein dephosphorylation (GO:0006470),Molecular Function:protein tyrosine/serine/threonine phosphatase activity (GO:0008138)	--	--	ko03015 mRNA surveillance pathway	mRNA capping enzyme, guanylyltransferase (alpha) subunit	A	RNA processing and modification ;	IPR000340 [Dual specificity phosphatase, catalytic domain] ; IPR001339[mRNA capping enzyme, catalytic domain] ; IPR013846[mRNA capping enzyme, C-terminal]	nucleus protein	--
O55242	Sigma non-opioid intracellular receptor 1	Sigmar1	242857	295800	255376	319539	265053	290631	--	--	sigma non-opioid intracellular receptor	--	--	Sigma receptor and C-8 sterol isomerase	T	Signal transduction mechanisms ;	IPR006716 [ERG2/sigma1 receptor-like]	plasma membrane protein	--
O70126	Aurora kinase B	Aurkb	237491	255995	248378	278584	247123	243658	3	Molecular Function:protein kinase activity (GO:0004672),Molecular Function:ATP binding (GO:0005524),Biological Process:protein phosphorylation (GO:0006468)	aurora kinase B	2.7.11.1	--	Serine/threonine protein kinase	D	Cell cycle control, cell division, chromosome partitioning ;	IPR000719 [Protein kinase domain]	plasma membrane protein	--
O70131	Ninjurin-1	Ninj1	8711.04	5912.41	12659.8	10321.6	13845.8	15841.7	3	Biological Process:cell adhesion (GO:0007155),Cellular Component:integral component of membrane (GO:0016021),Biological Process:tissue regeneration (GO:0042246)	--	--	--	--	--	--	IPR007007 [Ninjurin]	--	--
O70133	ATP-dependent RNA helicase A	Dhx9	2.63813e+06	2.56681e+06	2.55778e+06	2.62772e+06	2.65716e+06	2.57588e+06	3	Molecular Function:nucleic acid binding (GO:0003676),Molecular Function:helicase activity (GO:0004386),Molecular Function:ATP binding (GO:0005524)	ATP-dependent RNA helicase A	3.6.4.13	--	Dosage compensation complex, subunit MLE	K	Transcription ;	IPR001650 [Helicase, C-terminal] ; IPR007502[Helicase-associated domain] ; IPR011545[DEAD/DEAH box helicase domain] ; IPR011709[Domain of unknown function DUF1605] ; IPR014720[Double-stranded RNA-binding domain]	nucleus protein	--
O70139	cAMP-dependent protein kinase inhibitor gamma	Pkig	118551	105780	95027.7	100543	99947.6	105467	2	Molecular Function:cAMP-dependent protein kinase inhibitor activity (GO:0004862),Biological Process:negative regulation of protein kinase activity (GO:0006469)	--	--	--	--	--	--	IPR004171 [cAMP-dependent protein kinase inhibitor]	--	--
O70145	Neutrophil cytosol factor 2	Ncf2	1.26646e+06	1.31615e+06	1.24252e+06	1.24999e+06	1.28243e+06	1.27831e+06	1	Molecular Function:protein binding (GO:0005515)	neutrophil cytosolic factor 2	--	ko04145 Phagosome ko04380 Osteoclast differentiation ko04670 Leukocyte transendothelial migration ko05140 Leishmaniasis ko05418 Fluid shear stress and atherosclerosis	Sorbin and SH3 domain-containing protein	T	Signal transduction mechanisms ;	IPR000270 [PB1 domain] ; IPR001440[Tetratricopeptide repeat 1] ; IPR001452[SH3 domain] ; IPR019734[Tetratricopeptide repeat]	cytoplasm protein	--
O70146	Dual specificity testis-specific protein kinase 1	Tesk1	25951.5	32293.1	22951.7	28435.1	17840.5	26097.4	2	Molecular Function:protein kinase activity (GO:0004672),Biological Process:protein phosphorylation (GO:0006468)	testis-specific kinase 1	2.7.12.1	--	--	--	--	IPR001245 [Serine-threonine/tyrosine-protein kinase catalytic domain]	nucleus protein	--
O70152	Dolichol-phosphate mannosyltransferase subunit 1	Dpm1	486466	505186	474250	532155	524704	525960	--	--	dolichol-phosphate mannosyltransferase	2.4.1.83	ko00510 N-Glycan biosynthesis ko01100 Metabolic pathways	Dolichol-phosphate mannosyltransferase	R	General function prediction only ;	IPR001173 [Glycosyltransferase 2-like]	endoplasmic reticulum protein	--
O70157	DNA topoisomerase 3-alpha	Top3a	21272.8	21969.7	21076.9	23648.1	22532.4	21293.3	5	Molecular Function:DNA binding (GO:0003677),Molecular Function:DNA topoisomerase activity (GO:0003916),Cellular Component:chromosome (GO:0005694),Biological Process:DNA topological change (GO:0006265),Molecular Function:zinc ion binding (GO:0008270)	DNA topoisomerase III	5.99.1.2	ko03440 Homologous recombination ko03460 Fanconi anemia pathway	DNA topoisomerase III alpha	L	Replication, recombination and repair ;	IPR006171 [TOPRIM domain] ; IPR010666[Zinc finger, GRF-type] ; IPR013497[DNA topoisomerase, type IA, central] ; IPR013498[DNA topoisomerase, type IA, zn finger]	--	--
O70161	Phosphatidylinositol 4-phosphate 5-kinase type-1 gamma	Pip5k1c	93681.1	105864	98975.7	103076	110610	108466	2	Molecular Function:phosphatidylinositol phosphate kinase activity (GO:0016307),Biological Process:phosphatidylinositol metabolic process (GO:0046488)	1-phosphatidylinositol-4-phosphate 5-kinase	2.7.1.68	ko00562 Inositol phosphate metabolism ko01100 Metabolic pathways ko04070 Phosphatidylinositol signaling system ko04072 Phospholipase D signaling pathway ko04144 Endocytosis ko04666 Fc gamma R-mediated phagocytosis ko04810 Regulation of actin cytoskeleton ko05231 Choline metabolism in cancer	Phosphatidylinositol-4-phosphate 5-kinase	T	Signal transduction mechanisms ;	IPR002498 [Phosphatidylinositol-4-phosphate 5-kinase, core]	plasma membrane protein	--
O70167	Phosphatidylinositol 3-kinase C2 domain-containing subunit gamma	Pik3c2g	140798	160339	162757	155900	110980	122514	3	Molecular Function:protein binding (GO:0005515),Molecular Function:kinase activity (GO:0016301),Molecular Function:phosphatidylinositol binding (GO:0035091)	phosphatidylinositol-4-phosphate 3-kinase	2.7.1.154	ko00562 Inositol phosphate metabolism ko01100 Metabolic pathways ko04070 Phosphatidylinositol signaling system	Phosphoinositide 3-kinase	T	Signal transduction mechanisms ;	IPR000008 [C2 domain] ; IPR000403[Phosphatidylinositol 3-/4-kinase, catalytic domain] ; IPR001263[Phosphoinositide 3-kinase, accessory (PIK) domain] ; IPR001683[Phox homologous domain] ; IPR002420[Phosphatidylinositol 3-kinase, C2 domain]	microsome protein	--
O70172	Phosphatidylinositol 5-phosphate 4-kinase type-2 alpha	Pip4k2a	435218	426392	461189	435109	417226	436642	2	Molecular Function:phosphatidylinositol phosphate kinase activity (GO:0016307),Biological Process:phosphatidylinositol metabolic process (GO:0046488)	1-phosphatidylinositol-5-phosphate 4-kinase	2.7.1.149	ko00562 Inositol phosphate metabolism ko04070 Phosphatidylinositol signaling system ko04810 Regulation of actin cytoskeleton	Phosphatidylinositol-4-phosphate 5-kinase	T	Signal transduction mechanisms ;	IPR002498 [Phosphatidylinositol-4-phosphate 5-kinase, core]	plasma membrane protein	--
O70194	Eukaryotic translation initiation factor 3 subunit D	Eif3d	1.41668e+06	1.46645e+06	1.41651e+06	1.38529e+06	1.44888e+06	1.38019e+06	3	Molecular Function:translation initiation factor activity (GO:0003743),Cellular Component:cytoplasm (GO:0005737),Cellular Component:eukaryotic translation initiation factor 3 complex (GO:0005852)	translation initiation factor 3 subunit D	--	ko03013 RNA transport	Translation initiation factor 3, subunit d (eIF-3d)	J	Translation, ribosomal structure and biogenesis ;	IPR007783 [Eukaryotic translation initiation factor 3 subunit D]	--	--
O70200	Allograft inflammatory factor 1	Aif1	59625.7	50608.9	65327.2	53062.9	43199.2	63496.9	--	--	allograft inflammatory factor 1	--	--	Calmodulin and related proteins (EF-Hand superfamily)	T	Signal transduction mechanisms ;	--	mitochondrion protein	--
O70201	Baculoviral IAP repeat-containing protein 5	Birc5	135377	115532	114713	134703	129493	111138	--	--	baculoviral IAP repeat-containing protein 5	--	ko01524 Platinum drug resistance ko04210 Apoptosis ko04215 Apoptosis - multiple species ko04390 Hippo signaling pathway ko05161 Hepatitis B ko05200 Pathways in cancer ko05210 Colorectal cancer	Apoptosis inhibitor IAP1 and related BIR domain proteins	DR	Cell cycle control, cell division, chromosome partitioning ; General function prediction only ;	IPR001370 [BIR repeat]	nucleus protein	--
O70230	Zinc finger protein 143	Znf143	69440.6	67832.8	60796.7	72050.7	62222.3	62599.5	1	Molecular Function:metal ion binding (GO:0046872)	zinc finger protein 143/76	--	--	FOG: Zn-finger	R	General function prediction only ;	IPR007087 [Zinc finger, C2H2]	nucleus protein	zf-C2H2
O70251	Elongation factor 1-beta	Eef1b	1.19954e+07	1.16277e+07	1.1911e+07	1.20866e+07	1.20511e+07	1.17128e+07	2	Molecular Function:translation elongation factor activity (GO:0003746),Biological Process:translational elongation (GO:0006414)	elongation factor 1-beta	--	--	Elongation factor 1 beta/delta chain	K	Transcription ;	IPR014038 [Translation elongation factor EF1B, beta/delta subunit, guanine nucleotide exchange domain] ; IPR018940[Elongation factor 1 beta central acidic region, eukaryote]	--	--
O70252	Heme oxygenase 2	Hmox2	661974	737088	668844	801078	752977	748495	3	Molecular Function:heme oxygenase (decyclizing) activity (GO:0004392),Biological Process:heme oxidation (GO:0006788),Biological Process:oxidation-reduction process (GO:0055114)	heme oxygenase 2	1.14.14.18	ko00860 Porphyrin and chlorophyll metabolism ko01100 Metabolic pathways ko04978 Mineral absorption	Heme oxygenase	P	Inorganic ion transport and metabolism ;	IPR016053 [Haem oxygenase-like]	microsome protein	--
O70274	Protein tyrosine phosphatase type IVA 2	Ptp4a2	106912	109236	105658	112847	111336	112277	2	Molecular Function:protein tyrosine phosphatase activity (GO:0004725),Biological Process:protein dephosphorylation (GO:0006470)	protein tyrosine phosphatase type IVA	3.1.3.48	--	Protein tyrosine phosphatase IVA1	T	Signal transduction mechanisms ;	IPR000242 [PTP type protein phosphatase]	endoplasmic reticulum protein	--
O70279	Splicing factor ESS-2 homolog	Ess2	71018.7	64520.8	67762.2	72485.9	64352.4	63607.8	--	--	protein DGCR14	--	--	Nuclear protein ES2	R	General function prediction only ;	IPR019148 [Nuclear protein DGCR14]	--	--
O70281	Protein-tyrosine sulfotransferase 1	Tpst1	87364	88464.7	84898	100673	89059.9	96211.8	--	--	protein-tyrosine sulfotransferase	2.8.2.20	--	Protein-tyrosine sulfotransferase TPST1/TPST2	O	Posttranslational modification, protein turnover, chaperones ;	--	--	--
O70293	G protein-coupled receptor kinase 6	Grk6	45349.2	50014.7	42507.9	53246	52154.1	48392.2	3	Molecular Function:protein kinase activity (GO:0004672),Molecular Function:ATP binding (GO:0005524),Biological Process:protein phosphorylation (GO:0006468)	G protein-coupled receptor kinase	2.7.11.16	ko04062 Chemokine signaling pathway ko04144 Endocytosis ko05032 Morphine addiction	G protein-coupled receptor kinase	T	Signal transduction mechanisms ;	IPR000719 [Protein kinase domain] ; IPR016137[RGS domain]	plasma membrane protein	--
O70305	Ataxin-2	Atxn2	311807	290897	304057	304305	296770	311336	--	--	--	--	--	Protein interacting with poly(A)-binding protein	A	RNA processing and modification ;	IPR009604 [LsmAD domain] ; IPR009818[Ataxin-2, C-terminal] ; IPR025852[Ataxin 2, SM domain]	--	--
O70306	T-box transcription factor TBX15	Tbx15	20754.2	25812.2	20335.9	21296.5	9918	15302.1	1	Cellular Component:nucleus (GO:0005634)	T-box protein 15	--	--	TBX1 and related T-box transcription factors	K	Transcription ;	IPR001699 [Transcription factor, T-box]	nucleus protein	T-box
O70309	Integrin beta-5	Itgb5	47036.7	0	46896.4	66676.1	40391.7	45656	--	--	integrin beta 5	--	ko04145 Phagosome ko04151 PI3K-Akt signaling pathway ko04510 Focal adhesion ko04512 ECM-receptor interaction ko04810 Regulation of actin cytoskeleton ko05165 Human papillomavirus infection ko05205 Proteoglycans in cancer ko05410 Hypertrophic cardiomyopathy (HCM) ko05412 Arrhythmogenic right ventricular cardiomyopathy (ARVC) ko05414 Dilated cardiomyopathy (DCM)	Integrin beta subunit (N-terminal portion of extracellular region)	TW	Signal transduction mechanisms ; Extracellular structures ;	IPR002369 [Integrin beta subunit, VWA domain] ; IPR012896[Integrin beta subunit, tail] ; IPR014836[Integrin beta subunit, cytoplasmic domain] ; IPR033760[Integrin beta N-terminal]	extracell protein	--
O70310	Glycylpeptide N-tetradecanoyltransferase 1	Nmt1	1.05815e+06	1.07552e+06	1.04642e+06	1.00701e+06	1.04031e+06	1.07731e+06	1	Molecular Function:glycylpeptide N-tetradecanoyltransferase activity (GO:0004379)	glycylpeptide N-tetradecanoyltransferase	2.3.1.97	--	N-myristoyl transferase	I	Lipid transport and metabolism ;	IPR022676 [Myristoyl-CoA:protein N-myristoyltransferase, N-terminal] ; IPR022677[Myristoyl-CoA:protein N-myristoyltransferase, C-terminal]	cytoplasm protein	--
O70311	Glycylpeptide N-tetradecanoyltransferase 2	Nmt2	573734	585368	596182	622853	579514	607248	1	Molecular Function:glycylpeptide N-tetradecanoyltransferase activity (GO:0004379)	glycylpeptide N-tetradecanoyltransferase	2.3.1.97	--	N-myristoyl transferase	I	Lipid transport and metabolism ;	IPR022676 [Myristoyl-CoA:protein N-myristoyltransferase, N-terminal] ; IPR022677[Myristoyl-CoA:protein N-myristoyltransferase, C-terminal]	cytoplasm protein	--
O70318	Band 4.1-like protein 2	Epb41l2	745661	708018	702702	753398	743633	737598	5	Molecular Function:actin binding (GO:0003779),Molecular Function:structural molecule activity (GO:0005198),Cellular Component:cytoskeleton (GO:0005856),Molecular Function:cytoskeletal protein binding (GO:0008092),Biological Process:cortical actin cytoskeleton organization (GO:0030866)	erythrocyte membrane protein band 4.1	--	--	Erythrocyte membrane protein 4.1 and related proteins of the ERM family	R	General function prediction only ;	IPR007477 [SAB domain] ; IPR008379[Band 4.1, C-terminal] ; IPR014847[FERM adjacent (FA)] ; IPR018979[FERM, N-terminal] ; IPR018980[FERM, C-terminal PH-like domain] ; IPR019748[FERM central domain]	nucleus protein	--
O70325	Phospholipid hydroperoxide glutathione peroxidase GPX4	Gpx4	761143	729340	704907	762847	715481	699153	3	Molecular Function:glutathione peroxidase activity (GO:0004602),Biological Process:response to oxidative stress (GO:0006979),Biological Process:oxidation-reduction process (GO:0055114)	phospholipid-hydroperoxide glutathione peroxidase	1.11.1.12	ko00480 Glutathione metabolism ko04216 Ferroptosis	Glutathione peroxidase	O	Posttranslational modification, protein turnover, chaperones ;	IPR000889 [Glutathione peroxidase]	mitochondrion protein	--
O70333	Cysteine-rich PDZ-binding protein	Cript	37864.9	39731.6	43944.1	37839.4	47910.4	49541.6	--	--	--	--	--	Microtubule-associated protein CRIPT	Z	Cytoskeleton ;	IPR019367 [PDZ-binding protein, CRIPT]	--	--
O70338	Ribonuclease H1	Rnaseh1	56072.2	55588	48165.1	48204.6	55277.4	47706.1	2	Molecular Function:nucleic acid binding (GO:0003676),Molecular Function:RNA-DNA hybrid ribonuclease activity (GO:0004523)	ribonuclease HI	3.1.26.4	ko03030 DNA replication	Ribonuclease H	L	Replication, recombination and repair ;	IPR002156 [Ribonuclease H domain] ; IPR011320[Ribonuclease H1, N-terminal]	--	--
O70348	Decapping and exoribonuclease protein	Dxo	53963.6	67008.3	50578.3	73385	57086	54526.8	--	--	RAT1-interacting protein	--	--	Nuclear 5'-3' exoribonuclease-interacting protein, Rai1p	L	Replication, recombination and repair ;	IPR013961 [RAI1-like]	--	--
O70370	Cathepsin S	Ctss	2.77162e+06	2.70684e+06	2.69969e+06	2.81571e+06	2.95836e+06	2.78982e+06	2	Biological Process:proteolysis (GO:0006508),Molecular Function:cysteine-type peptidase activity (GO:0008234)	cathepsin S	3.4.22.27	ko04142 Lysosome ko04145 Phagosome ko04210 Apoptosis ko04612 Antigen processing and presentation ko05152 Tuberculosis	Cysteine proteinase Cathepsin L	O	Posttranslational modification, protein turnover, chaperones ;	IPR000668 [Peptidase C1A, papain C-terminal] ; IPR013201[Cathepsin propeptide inhibitor domain (I29)]	lysosome protein	--
O70373	Xin actin-binding repeat-containing protein 1	Xirp1	125421	116007	115868	128238	115487	118328	3	Molecular Function:actin binding (GO:0003779),Biological Process:actin cytoskeleton organization (GO:0030036),Cellular Component:cell junction (GO:0030054)	--	--	--	--	--	--	IPR012510 [Actin-binding, Xin repeat]	--	--
O70374	Protein CBFA2T2	Cbfa2t2	23549.4	20171.2	15308.1	19202.6	12058.2	17725.6	--	--	--	--	--	--	--	--	IPR002893 [Zinc finger, MYND-type] ; IPR003894[TAFH/NHR1] ; IPR014896[NHR2-like]	extracell protein	--
O70378	ER membrane protein complex subunit 8	Emc8	423940	397259	415422	452581	414375	426989	--	--	--	--	--	Uncharacterized conserved protein encoded by sequence overlapping the COX4 gene	R	General function prediction only ;	IPR005366 [ER membrane protein complex subunit 8/9]	--	--
O70404	Vesicle-associated membrane protein 8	Vamp8	747237	754475	721303	832255	841214	810428	2	Cellular Component:integral component of membrane (GO:0016021),Biological Process:vesicle-mediated transport (GO:0016192)	vesicle-associated membrane protein 8	--	ko04130 SNARE interactions in vesicular transport ko04140 Autophagy - animal ko04611 Platelet activation	Synaptobrevin/VAMP-like protein	U	Intracellular trafficking, secretion, and vesicular transport ;	IPR001388 [Synaptobrevin]	--	--
O70405	Serine/threonine-protein kinase ULK1	Ulk1	32171.2	18174.2	26279	29315.5	18694	24604.5	4	Molecular Function:protein kinase activity (GO:0004672),Molecular Function:protein serine/threonine kinase activity (GO:0004674),Molecular Function:ATP binding (GO:0005524),Biological Process:protein phosphorylation (GO:0006468)	serine/threonine-protein kinase ULK1	2.7.11.1	ko04137 Mitophagy - animal ko04140 Autophagy - animal ko04150 mTOR signaling pathway ko04152 AMPK signaling pathway ko04211 Longevity regulating pathway	Serine/threonine-protein kinase involved in autophagy	OUT	Posttranslational modification, protein turnover, chaperones ; Intracellular trafficking, secretion, and vesicular transport ; Signal transduction mechanisms ;	IPR000719 [Protein kinase domain] ; IPR022708[Serine/threonine-protein kinase, C-terminal]	nucleus protein	--
O70422	General transcription factor IIH subunit 4	Gtf2h4	69544.1	66573.5	52824.4	75846.6	69527.9	68794.8	4	Cellular Component:core TFIIH complex (GO:0000439),Molecular Function:ATP-dependent DNA helicase activity (GO:0004003),Cellular Component:nucleus (GO:0005634),Biological Process:nucleotide-excision repair (GO:0006289)	transcription initiation factor TFIIH subunit 4	--	ko03022 Basal transcription factors ko03420 Nucleotide excision repair ko05203 Viral carcinogenesis	RNA polymerase II transcription initiation/nucleotide excision repair factor TFIIH, subunit TFB2	KL	Transcription ; Replication, recombination and repair ;	IPR004598 [Transcription factor TFIIH subunit p52/Tfb2]	nucleus protein	--
O70423	Amine oxidase [copper-containing] 3	Aoc3	138830	134867	109996	102012	66815.7	133199	5	Molecular Function:copper ion binding (GO:0005507),Molecular Function:primary amine oxidase activity (GO:0008131),Biological Process:amine metabolic process (GO:0009308),Molecular Function:quinone binding (GO:0048038),Biological Process:oxidation-reduction process (GO:0055114)	primary-amine oxidase	1.4.3.21	ko00260 Glycine, serine and threonine metabolism ko00350 Tyrosine metabolism ko00360 Phenylalanine metabolism ko00410 beta-Alanine metabolism ko01100 Metabolic pathways	Copper amine oxidase	Q	Secondary metabolites biosynthesis, transport and catabolism ;	IPR015798 [Copper amine oxidase, C-terminal] ; IPR015800[Copper amine oxidase, N2-terminal] ; IPR015802[Copper amine oxidase, N3-terminal]	extracell protein	--
O70435	Proteasome subunit alpha type-3	Psma3	2.80967e+06	2.78668e+06	2.7933e+06	2.72932e+06	2.73087e+06	2.77637e+06	5	Molecular Function:endopeptidase activity (GO:0004175),Molecular Function:threonine-type endopeptidase activity (GO:0004298),Cellular Component:proteasome core complex (GO:0005839),Biological Process:ubiquitin-dependent protein catabolic process (GO:0006511),Biological Process:proteolysis involved in cellular protein catabolic process (GO:0051603)	20S proteasome subunit alpha 7	3.4.25.1	ko03050 Proteasome	20S proteasome, regulatory subunit alpha type PSMA3/PRE10	O	Posttranslational modification, protein turnover, chaperones ;	IPR000426 [Proteasome alpha-subunit, N-terminal domain] ; IPR001353[Proteasome, subunit alpha/beta]	nucleus protein	--
O70439	Syntaxin-7	Stx7	1.03531e+06	1.06102e+06	1.04428e+06	1.10022e+06	1.10384e+06	1.11642e+06	1	Molecular Function:protein binding (GO:0005515)	syntaxin 7	--	ko04130 SNARE interactions in vesicular transport ko04145 Phagosome	SNARE protein PEP12/VAM3/Syntaxin 7/Syntaxin 17	U	Intracellular trafficking, secretion, and vesicular transport ;	IPR000727 [Target SNARE coiled-coil homology domain]	plasma membrane protein	--
O70445	BRCA1-associated RING domain protein 1	Bard1	75966.5	67232.8	89003.4	76247.9	107281	82235.4	--	--	BRCA1-associated RING domain protein 1	--	ko03440 Homologous recombination	--	--	--	IPR020683 [Ankyrin repeat-containing domain]	nucleus protein	--
O70456	14-3-3 protein sigma	Sfn	3.53344e+06	0	3.26133e+06	2.67444e+06	3.30545e+06	3.41624e+06	--	--	stratifin	--	ko04110 Cell cycle ko04115 p53 signaling pathway ko04960 Aldosterone-regulated sodium reabsorption	Multifunctional chaperone (14-3-3 family)	O	Posttranslational modification, protein turnover, chaperones ;	IPR023410 [14-3-3 domain]	cytoplasm protein	--
O70469	Docking protein 2	Dok2	539331	565297	584348	490887	495731	545747	1	Molecular Function:insulin receptor binding (GO:0005158)	docking protein 2	--		Docking protein 1 (p62dok)	T	Signal transduction mechanisms ;	IPR001849 [Pleckstrin homology domain] ; IPR002404[IRS-type PTB domain]	--	--
O70472	Transmembrane protein 131	Tmem131	244830	267122	265042	281144	267776	254397	--	--	--	--	--	Uncharacterized conserved protein	S	Function unknown ;	IPR022113 [Transmembrane protein 131-like]	--	--
O70475	UDP-glucose 6-dehydrogenase	Ugdh	131907	136958	140656	143529	141728	144353	2	Molecular Function:NAD binding (GO:0051287),Biological Process:oxidation-reduction process (GO:0055114)	UDPglucose 6-dehydrogenase	1.1.1.22	ko00040 Pentose and glucuronate interconversions ko00053 Ascorbate and aldarate metabolism ko00520 Amino sugar and nucleotide sugar metabolism ko01100 Metabolic pathways	UDP-glucose/GDP-mannose dehydrogenase	GT	Carbohydrate transport and metabolism ; Signal transduction mechanisms ;	IPR001732 [UDP-glucose/GDP-mannose dehydrogenase, N-terminal] ; IPR014026[UDP-glucose/GDP-mannose dehydrogenase, dimerisation] ; IPR014027[UDP-glucose/GDP-mannose dehydrogenase, C-terminal]	--	--
O70477	Homeobox protein PKNOX1	Pknox1	38338.2	33587	32602.4	42449.7	39730.8	36687.1	1	Molecular Function:DNA binding (GO:0003677)	--	--	--	Transcription factor MEIS1 and related HOX domain proteins	K	Transcription ;	IPR008422 [Homeobox KN domain] ; IPR032453[Homeobox protein PKNOX/Meis, N-terminal]	nucleus protein	Homeobox
O70479	BTB/POZ domain-containing adapter for CUL3-mediated RhoA degradation protein 2	Tnfaip1	10450	8207.14	11615.8	7892.21	3516.34	3276.28	1	Biological Process:protein homooligomerization (GO:0051260)	BTB/POZ domain-containing adapter for CUL3-mediated RhoA degradation protein	--	--	Polymerase delta-interacting protein PDIP1 and related proteins, contain BTB/POZ domain	P	Inorganic ion transport and metabolism ;	IPR003131 [Potassium channel tetramerisation-type BTB domain]	nucleus protein	ZBTB
O70480	Vesicle-associated membrane protein 4	Vamp4	202424	213216	215715	212890	245507	223791	2	Cellular Component:integral component of membrane (GO:0016021),Biological Process:vesicle-mediated transport (GO:0016192)	vesicle-associated membrane protein 4	--	ko04130 SNARE interactions in vesicular transport	Synaptobrevin/VAMP-like protein	U	Intracellular trafficking, secretion, and vesicular transport ;	IPR001388 [Synaptobrevin]	--	--
O70481	E3 ubiquitin-protein ligase UBR1	Ubr1	75233.3	72885	77673.1	83269.8	77410.7	78642.4	2	Molecular Function:zinc ion binding (GO:0008270),Biological Process:protein catabolic process (GO:0030163)	E3 ubiquitin-protein ligase UBR1	2.3.2.27	--	N-end rule pathway, recognition component UBR1	O	Posttranslational modification, protein turnover, chaperones ;	IPR003126 [Zinc finger, UBR-type] ; IPR003769[Adaptor protein ClpS, core]	--	--
O70492	Sorting nexin-3	Snx3	1.48864e+06	1.40124e+06	1.49296e+06	1.51609e+06	1.44935e+06	1.45744e+06	1	Molecular Function:phosphatidylinositol binding (GO:0035091)	sorting nexin-3/12	--	ko04144 Endocytosis	Sorting nexin SNX11	U	Intracellular trafficking, secretion, and vesicular transport ;	IPR001683 [Phox homologous domain]	plasma membrane protein	--
O70493	Sorting nexin-12	Snx12	1.41744e+06	1.40189e+06	1.33275e+06	1.4646e+06	1.32401e+06	1.41478e+06	1	Molecular Function:phosphatidylinositol binding (GO:0035091)	sorting nexin-3/12	--	ko04144 Endocytosis	Sorting nexin SNX11	U	Intracellular trafficking, secretion, and vesicular transport ;	IPR001683 [Phox homologous domain]	plasma membrane protein	--
O70494	Transcription factor Sp3	Sp3	36033.1	39366.1	37266.6	33006.9	52185.6	31116.8	1	Molecular Function:metal ion binding (GO:0046872)	transcription factor Sp3	--	--	FOG: Zn-finger	R	General function prediction only ;	IPR007087 [Zinc finger, C2H2]	nucleus protein	zf-C2H2
O70496	H(+)/Cl(-) exchange transporter 7	Clcn7	126437	130400	122794	126497	124702	130456	4	Molecular Function:voltage-gated chloride channel activity (GO:0005247),Biological Process:chloride transport (GO:0006821),Cellular Component:membrane (GO:0016020),Biological Process:transmembrane transport (GO:0055085)	chloride channel 7	--	--	Cl- channel CLC-7 and related proteins (CLC superfamily)	P	Inorganic ion transport and metabolism ;	IPR000644 [CBS domain] ; IPR001807[Chloride channel, voltage gated]	plasma membrane protein	--
O70503	Very-long-chain 3-oxoacyl-CoA reductase	Hsd17b12	1.241e+06	1.43006e+06	1.26104e+06	1.42409e+06	1.31362e+06	1.38205e+06	--	--	--	--	ko00062 Fatty acid elongation ko00140 Steroid hormone biosynthesis ko01040 Biosynthesis of unsaturated fatty acids ko01100 Metabolic pathways ko01212 Fatty acid metabolism	17 beta-hydroxysteroid dehydrogenase type 3, HSD17B3	I	Lipid transport and metabolism ;	IPR002347 [Short-chain dehydrogenase/reductase SDR]	endoplasmic reticulum protein	--
O70546	Lysine-specific demethylase 6A	Kdm6a	48971	47504.4	54535.8	61348.8	55663.5	53400.9	1	Molecular Function:protein binding (GO:0005515)	histone demethylase	1.14.11.-	ko05202 Transcriptional misregulation in cancer	FOG: TPR repeat	R	General function prediction only ;	IPR003347 [JmjC domain] ; IPR019734[Tetratricopeptide repeat]	--	--
O70551	SRSF protein kinase 1	Srpk1	427534	438023	424171	456462	448471	418547	3	Molecular Function:protein kinase activity (GO:0004672),Molecular Function:ATP binding (GO:0005524),Biological Process:protein phosphorylation (GO:0006468)	serine/threonine-protein kinase SRPK1	2.7.11.1	ko05168 Herpes simplex infection	Serine/threonine protein kinase	T	Signal transduction mechanisms ;	IPR000719 [Protein kinase domain]	nucleus protein	--
O70566	Protein diaphanous homolog 2	Diaph2	238621	254084	238065	261953	239896	236092	4	Molecular Function:actin binding (GO:0003779),Biological Process:cellular component organization (GO:0016043),Molecular Function:Rho GTPase binding (GO:0017048),Biological Process:actin cytoskeleton organization (GO:0030036)	diaphanous 3	--	ko04810 Regulation of actin cytoskeleton	RhoA GTPase effector DIA/Diaphanous	TZ	Signal transduction mechanisms ; Cytoskeleton ;	IPR010465 [DRF autoregulatory] ; IPR010472[Formin, FH3 domain] ; IPR010473[Formin, GTPase-binding domain] ; IPR015425[Formin, FH2 domain]	endosome protein	--
O70572	Sphingomyelin phosphodiesterase 2	Smpd2	38448.7	51380.9	44332.8	53380.6	43501.2	55135.8	--	--	sphingomyelin phosphodiesterase 2	3.1.4.12	ko00600 Sphingolipid metabolism ko01100 Metabolic pathways ko04071 Sphingolipid signaling pathway	Sphingomyelinase family protein	T	Signal transduction mechanisms ;	IPR005135 [Endonuclease/exonuclease/phosphatase]	--	--
O70579	Peroxisomal membrane protein PMP34	Slc25a17	81293.5	79140.9	67670.7	70068.2	71710.7	71970.6	--	--	solute carrier family 25 (peroxisomal adenine nucleotide transporter), member 17	--	ko04146 Peroxisome	Predicted mitochondrial carrier protein	C	Energy production and conversion ;	IPR018108 [Mitochondrial substrate/solute carrier]	peroxisome protein	--
O70585	Dystrobrevin beta	Dtnb	47704	42122.3	46440.9	49357.8	58659.8	49104.8	1	Molecular Function:zinc ion binding (GO:0008270)	--	--	--	Beta-dystrobrevin	Z	Cytoskeleton ;	IPR000433 [Zinc finger, ZZ-type] ; IPR015153[EF-hand domain, type 1] ; IPR015154[EF-hand domain, type 2]	cytoplasm protein	--
O70589	Peripheral plasma membrane protein CASK	Cask	286009	278596	268783	304517	286272	284000	4	Molecular Function:protein kinase activity (GO:0004672),Molecular Function:protein binding (GO:0005515),Molecular Function:ATP binding (GO:0005524),Biological Process:protein phosphorylation (GO:0006468)	calcium/calmodulin-dependent serine protein kinase	2.7.11.1	--	Calcium/calmodulin-dependent serine protein kinase/membrane-associated guanylate kinase	T	Signal transduction mechanisms ;	IPR000719 [Protein kinase domain] ; IPR001478[PDZ domain] ; IPR008145[Guanylate kinase/L-type calcium channel beta subunit] ; IPR011511[Variant SH3 domain] ; IPR014775[L27 domain, C-terminal]	plasma membrane protein	--
O70591	Prefoldin subunit 2	Pfdn2	1.51316e+06	1.45427e+06	1.56344e+06	1.41759e+06	1.46974e+06	1.57912e+06	3	Biological Process:protein folding (GO:0006457),Cellular Component:prefoldin complex (GO:0016272),Molecular Function:unfolded protein binding (GO:0051082)	prefoldin subunit 2	--	--	Molecular chaperone Prefoldin, subunit 2	O	Posttranslational modification, protein turnover, chaperones ;	IPR002777 [Prefoldin beta-like]	--	--
O88188	Lymphocyte antigen 86	Ly86	220460	256250	273714	217222	230817	285196	--	--	--	--	--	--	--	--	IPR003172 [MD-2-related lipid-recognition domain]	extracell protein	--
O88196	E3 ubiquitin-protein ligase TTC3	Ttc3	10909.5	12071	15043.8	11061.2	9512.37	10038.3	2	Molecular Function:protein binding (GO:0005515),Molecular Function:zinc ion binding (GO:0008270)	E3 ubiquitin-protein ligase TTC3	2.3.2.27	--	--	--	--	IPR001841 [Zinc finger, RING-type]	cytoplasm protein	--
O88199	Carbohydrate sulfotransferase 3	Chst3	7511.45	8704.09	7265.71	14035.2	11576	10141	1	Molecular Function:sulfotransferase activity (GO:0008146)	chondroitin 6-sulfotransferase 3	2.8.2.17	ko00532 Glycosaminoglycan biosynthesis - chondroitin sulfate / dermatan sulfate	--	--	--	IPR000863 [Sulfotransferase domain]	Golgi apparatus protein	--
O88271	Craniofacial development protein 1	Cfdp1	713771	633538	618726	624819	611049	669111	--	--	--	--	--	Uncharacterized conserved protein BCNT	S	Function unknown ;	IPR011421 [BCNT-C domain]	--	--
O88286	Protein Wiz	Wiz	197655	190862	185652	208781	193080	193847	--	--	--	--	--	FOG: Zn-finger	R	General function prediction only ;	--	nucleus protein	zf-C2H2
O88291	DBIRD complex subunit ZNF326	Znf326	281845	273852	245592	310333	284782	271474	2	Molecular Function:DNA binding (GO:0003677),Cellular Component:nucleus (GO:0005634)	zinc finger protein 326	--	--	--	--	--	IPR007071 [A-kinase anchoring protein 95 (AKAP95)]	--	--
O88307	Sortilin-related receptor	Sorl1	30207.9	28469.1	28469.3	34812.5	30200.3	32827.8	1	Molecular Function:protein binding (GO:0005515)	--	--	--	Low-density lipoprotein receptors containing Ca2+-binding EGF-like domains	T	Signal transduction mechanisms ;	IPR000033 [LDLR class B repeat] ; IPR002172[Low-density lipoprotein (LDL) receptor class A repeat] ; IPR003961[Fibronectin type III] ; IPR031777[Sortilin, C-terminal] ; IPR031778[Sortilin, N-terminal]	plasma membrane protein	--
O88324	CD83 antigen	Cd83	12266.6	18331.5	12149.8	18051.6	20537.8	18089.3	--	--	CD83 antigen	--	--	--	--	--	IPR013106 [Immunoglobulin V-set domain]	--	--
O88342	WD repeat-containing protein 1	Wdr1	3.25589e+06	3.24579e+06	3.36364e+06	2.99944e+06	3.15804e+06	3.35074e+06	1	Molecular Function:protein binding (GO:0005515)	--	--	--	WD40 repeat stress protein/actin interacting protein	Z	Cytoskeleton ;	IPR001680 [WD40 repeat]	nucleus protein	--
O88351	Inhibitor of nuclear factor kappa-B kinase subunit beta	Ikbkb	630279	695128	709542	678842	668716	694272	4	Molecular Function:protein kinase activity (GO:0004672),Molecular Function:ATP binding (GO:0005524),Biological Process:protein phosphorylation (GO:0006468),Molecular Function:IkappaB kinase activity (GO:0008384)	inhibitor of nuclear factor kappa-B kinase subunit beta	2.7.11.10	ko01523 Antifolate resistance ko04010 MAPK signaling pathway ko04014 Ras signaling pathway ko04062 Chemokine signaling pathway ko04064 NF-kappa B signaling pathway ko04068 FoxO signaling pathway ko04150 mTOR signaling pathway ko04151 PI3K-Akt signaling pathway ko04210 Apoptosis ko04380 Osteoclast differentiation ko04620 Toll-like receptor signaling pathway ko04621 NOD-like receptor signaling path…	TANK binding protein kinase TBK1	T	Signal transduction mechanisms ;	IPR000719 [Protein kinase domain] ; IPR022007[I-kappa-kinase-beta NEMO binding domain]	nucleus protein	--
O88379	Bromodomain adjacent to zinc finger domain protein 1A	Baz1a	287384	281595	286307	326022	281028	253650	1	Molecular Function:protein binding (GO:0005515)	bromodomain adjacent to zinc finger domain protein 1A	--	--	Chromatin remodeling complex WSTF-ISWI, large subunit (contains heterochromatin localization, PHD and BROMO domains)	B	Chromatin structure and dynamics ;	IPR001487 [Bromodomain] ; IPR013136[WSTF/Acf1/Cbp146] ; IPR018501[DDT domain] ; IPR019787[Zinc finger, PHD-finger] ; IPR028941[WHIM2 domain] ; IPR028942[WHIM1 domain]	nucleus protein	--
O88384	Vesicle transport through interaction with t-SNAREs homolog 1B	Vti1b	343517	357090	356048	362842	378668	337413	2	Biological Process:intracellular protein transport (GO:0006886),Cellular Component:membrane (GO:0016020)	vesicle transport through interaction with t-SNAREs 1	--	ko04130 SNARE interactions in vesicular transport	V-SNARE	U	Intracellular trafficking, secretion, and vesicular transport ;	IPR007705 [Vesicle transport v-SNARE, N-terminal]	--	--
O88396	GrpE protein homolog 2, mitochondrial	Grpel2	117368	102373	98640.9	114337	101731	107647	4	Molecular Function:adenyl-nucleotide exchange factor activity (GO:0000774),Biological Process:protein folding (GO:0006457),Molecular Function:protein homodimerization activity (GO:0042803),Molecular Function:chaperone binding (GO:0051087)	molecular chaperone GrpE	--	--	Molecular chaperone of the GrpE family	O	Posttranslational modification, protein turnover, chaperones ;	IPR000740 [GrpE nucleotide exchange factor]	mitochondrion protein	--
O88410	C-X-C chemokine receptor type 3	Cxcr3	4391.83	6257.84	8186.87	5585.8	7480.27	6242.39	3	Molecular Function:G-protein coupled receptor activity (GO:0004930),Biological Process:G-protein coupled receptor signaling pathway (GO:0007186),Cellular Component:integral component of membrane (GO:0016021)	C-X-C chemokine receptor type 3	--	ko04060 Cytokine-cytokine receptor interaction ko04062 Chemokine signaling pathway	--	--	--	IPR000276 [G protein-coupled receptor, rhodopsin-like]	plasma membrane protein	--
O88413	Tubby-related protein 3	Tulp3	107519	110768	96852.9	110056	108487	118763	--	--	--	--	--	Tub family proteins	R	General function prediction only ;	IPR000007 [Tubby, C-terminal] ; IPR005398[Tubby, N-terminal]	cytoplasm protein	Tub
O88425	Nucleoside diphosphate kinase 6	Nme6	58932.1	67908.4	59214.8	64112.4	67873.8	64027.3	5	Molecular Function:nucleoside diphosphate kinase activity (GO:0004550),Biological Process:nucleoside diphosphate phosphorylation (GO:0006165),Biological Process:GTP biosynthetic process (GO:0006183),Biological Process:UTP biosynthetic process (GO:0006228),Biological Process:CTP biosynthetic process (GO:0006241)	nucleoside-diphosphate kinase	2.7.4.6	ko00230 Purine metabolism ko00240 Pyrimidine metabolism ko01100 Metabolic pathways	Nucleoside diphosphate kinase	F	Nucleotide transport and metabolism ;	IPR001564 [Nucleoside diphosphate kinase]	cytoplasm protein	--
O88441	Metaxin-2	Mtx2	427000	444438	418764	427596	413442	423609	2	Cellular Component:mitochondrial outer membrane (GO:0005741),Biological Process:protein targeting to mitochondrion (GO:0006626)	metaxin	--	--	Mitochondrial outer membrane protein Metaxin 2, Metaxin 1-binding protein	MU	Cell wall/membrane/envelope biogenesis ; Intracellular trafficking, secretion, and vesicular transport ;	IPR019564 [Mitochondrial outer membrane transport complex Sam37/metaxin, N-terminal domain] ; IPR033468[Metaxin, glutathione S-transferase domain]	mitochondrion protein	--
O88447	Kinesin light chain 1	Klc1	501034	491082	486775	498529	465269	501773	1	Molecular Function:protein binding (GO:0005515)	kinesin light chain	--	ko05132 Salmonella infection	Kinesin light chain	Z	Cytoskeleton ;	IPR011990 [Tetratricopeptide-like helical domain]	nucleus protein	--
O88448	Kinesin light chain 2	Klc2	643387	661767	646935	638805	614208	646170	1	Molecular Function:protein binding (GO:0005515)	kinesin light chain	--	ko05132 Salmonella infection	Kinesin light chain	Z	Cytoskeleton ;	IPR011990 [Tetratricopeptide-like helical domain]	--	--
O88455	7-dehydrocholesterol reductase	Dhcr7	486914	532665	485898	604803	532876	563117	1	Cellular Component:membrane (GO:0016020)	7-dehydrocholesterol reductase	1.3.1.21	ko00100 Steroid biosynthesis ko01100 Metabolic pathways	Sterol reductase/lamin B receptor	IT	Lipid transport and metabolism ; Signal transduction mechanisms ;	IPR001171 [Ergosterol biosynthesis ERG4/ERG24]	endoplasmic reticulum protein	--
O88456	Calpain small subunit 1	Capns1	323298	313427	322556	329052	303333	320029	1	Molecular Function:calcium ion binding (GO:0005509)	calpain, small subunit 1	--	--	Ca2+-binding protein, EF-Hand protein superfamily	T	Signal transduction mechanisms ;	IPR002048 [EF-hand domain]	cytoplasm protein	--
O88466	Zinc finger protein 106	Znf106	88837.5	85194.1	88031.5	89343.2	78556	87787.9	1	Molecular Function:protein binding (GO:0005515)	--	--	--	FOG: Zn-finger	R	General function prediction only ;	IPR001680 [WD40 repeat]	cytoplasm protein	--
O88477	Insulin-like growth factor 2 mRNA-binding protein 1	Igf2bp1	17616	21109.7	22235	26686.8	15988.1	18093.6	2	Molecular Function:nucleic acid binding (GO:0003676),Molecular Function:RNA binding (GO:0003723)	insulin-like growth factor 2 mRNA-binding protein 1	--	ko05206 MicroRNAs in cancer	IGF-II mRNA-binding protein IMP, contains RRM and KH domains	AR	RNA processing and modification ; General function prediction only ;	IPR000504 [RNA recognition motif domain] ; IPR004088[K Homology domain, type 1]	nucleus protein	--
O88487	Cytoplasmic dynein 1 intermediate chain 2	Dync1i2	610660	648563	663929	587636	613426	632008	3	Molecular Function:protein binding (GO:0005515),Cellular Component:cytoplasmic dynein complex (GO:0005868),Biological Process:microtubule-based movement (GO:0007018)	dynein intermediate chain, cytosolic	--	ko04145 Phagosome ko04962 Vasopressin-regulated water reabsorption ko05132 Salmonella infection	Cytoplasmic dynein intermediate chain	Z	Cytoskeleton ;	IPR001680 [WD40 repeat] ; IPR025956[Cytoplasmic dynein 1 intermediate chain 1/2]	nucleus protein	--
O88502	High affinity cAMP-specific and IBMX-insensitive 3,5-cyclic phosphodiesterase 8A	Pde8a	16650.8	21753.4	17687.2	18042.3	19558.4	22353.1	2	Molecular Function:3',5'-cyclic-nucleotide phosphodiesterase activity (GO:0004114),Biological Process:signal transduction (GO:0007165)	high affinity cAMP-specific and IBMX-insensitive 3',5'-cyclic phosphodiesterase 8	3.1.4.53	ko00230 Purine metabolism ko05032 Morphine addiction	3'5'-cyclic nucleotide phosphodiesterases	T	Signal transduction mechanisms ;	IPR002073 [3'5'-cyclic nucleotide phosphodiesterase, catalytic domain] ; IPR013767[PAS fold]	cytoplasm protein	--
O88508	DNA (cytosine-5)-methyltransferase 3A	Dnmt3a	215763	203015	199609	242131	223434	209845	--	--	DNA (cytosine-5)-methyltransferase 3A	2.1.1.37	ko00270 Cysteine and methionine metabolism ko01100 Metabolic pathways ko05206 MicroRNAs in cancer	--	--	--	IPR000313 [PWWP domain] ; IPR029063[S-adenosyl-L-methionine-dependent methyltransferase]	cytoplasm protein	--
O88512	AP-1 complex subunit gamma-like 2	Ap1g2	104511	103117	100683	99290.2	91379.8	104044	4	Biological Process:intracellular protein transport (GO:0006886),Biological Process:vesicle-mediated transport (GO:0016192),Cellular Component:membrane coat (GO:0030117),Cellular Component:clathrin adaptor complex (GO:0030131)	AP-1 complex subunit gamma-1	--	ko04142 Lysosome	Vesicle coat complex AP-1, gamma subunit	U	Intracellular trafficking, secretion, and vesicular transport ;	IPR002553 [Clathrin/coatomer adaptor, adaptin-like, N-terminal] ; IPR008152[Clathrin adaptor, alpha/beta/gamma-adaptin, appendage, Ig-like subdomain]	Golgi apparatus protein	--
O88513	Geminin	Gmnn	76031.9	69546.6	68197.1	72340	62686.4	63628	1	Biological Process:regulation of DNA replication (GO:0006275)	geminin	--	--	--	--	--	IPR022786 [Geminin/Multicilin]	--	--
O88520	Leucine-rich repeat protein SHOC-2	Shoc2	168809	160136	159430	159341	161476	166127	1	Molecular Function:protein binding (GO:0005515)	leucine-rich repeat protein SHOC2	--	ko04014 Ras signaling pathway	FOG: Leucine rich repeat	R	General function prediction only ;	IPR001611 [Leucine-rich repeat]	cytoplasm protein	--
O88522	NF-kappa-B essential modulator	Ikbkg	148118	143882	145853	145985	135200	148489	--	--	inhibitor of nuclear factor kappa-B kinase subunit gamma	--	ko01523 Antifolate resistance ko04010 MAPK signaling pathway ko04014 Ras signaling pathway ko04062 Chemokine signaling pathway ko04064 NF-kappa B signaling pathway ko04151 PI3K-Akt signaling pathway ko04210 Apoptosis ko04380 Osteoclast differentiation ko04620 Toll-like receptor signaling pathway ko04621 NOD-like receptor signaling pathway ko04622 RIG-I-like receptor signaling pathway ko04623 Cyto…	--	--	--	IPR021063 [NF-kappa-B essential modulator NEMO, N-terminal] ; IPR032419[NF-kappa-B essential modulator NEMO, CC2-LZ domain]	nucleus protein	--
O88531	Palmitoyl-protein thioesterase 1	Ppt1	1.2916e+06	1.29244e+06	1.29934e+06	1.36335e+06	1.32029e+06	1.29665e+06	1	Molecular Function:palmitoyl hydrolase activity (GO:0098599)	palmitoyl-protein thioesterase	3.1.2.22	ko00062 Fatty acid elongation ko01100 Metabolic pathways ko01212 Fatty acid metabolism ko04142 Lysosome	Palmitoyl protein thioesterase	IO	Lipid transport and metabolism ; Posttranslational modification, protein turnover, chaperones ;	IPR002472 [Palmitoyl protein thioesterase]	lysosome protein	--
O88532	Zinc finger RNA-binding protein	Zfr	390708	371640	385924	411531	408623	389024	--	--	zinc finger RNA-binding protein	--	--	Transcription factor NFAT, subunit NF90	R	General function prediction only ;	IPR006561 [DZF domain]	nucleus protein	--
O88543	COP9 signalosome complex subunit 3	Cops3	772367	773210	799970	779120	812697	799015	1	Molecular Function:protein binding (GO:0005515)	COP9 signalosome complex subunit 3	--	--	COP9 signalosome, subunit CSN3	OT	Posttranslational modification, protein turnover, chaperones ; Signal transduction mechanisms ;	IPR000717 [Proteasome component (PCI) domain]	nucleus protein	--
O88544	COP9 signalosome complex subunit 4	Cops4	622185	674411	650695	631624	622142	636682	1	Molecular Function:protein binding (GO:0005515)	COP9 signalosome complex subunit 4	--	--	COP9 signalosome, subunit CSN4	OT	Posttranslational modification, protein turnover, chaperones ; Signal transduction mechanisms ;	IPR000717 [Proteasome component (PCI) domain]	nucleus protein	--
O88545	COP9 signalosome complex subunit 6	Cops6	629464	681363	670147	630316	626001	658534	1	Molecular Function:protein binding (GO:0005515)	COP9 signalosome complex subunit 6	--	--	COP9 signalosome, subunit CSN6	OT	Posttranslational modification, protein turnover, chaperones ; Signal transduction mechanisms ;	IPR000555 [JAB1/MPN/MOV34 metalloenzyme domain] ; IPR024969[Rpn11/EIF3F, C-terminal]	nucleus protein	--
O88554	Poly [ADP-ribose] polymerase 2	Parp2	161009	159156	173810	186644	167386	164278	2	Molecular Function:NAD+ ADP-ribosyltransferase activity (GO:0003950),Biological Process:protein ADP-ribosylation (GO:0006471)	poly [ADP-ribose] polymerase	2.4.2.30	ko03410 Base excision repair ko04210 Apoptosis ko04217 Necroptosis	NAD+ ADP-ribosyltransferase Parp, required for poly-ADP ribosylation of nuclear proteins	KLO	Transcription ; Replication, recombination and repair ; Posttranslational modification, protein turnover, chaperones ;	IPR004102 [Poly(ADP-ribose) polymerase, regulatory domain] ; IPR008893[WGR domain] ; IPR012317[Poly(ADP-ribose) polymerase, catalytic domain]	nucleus protein	--
O88559	Menin	Men1	77671	80609.2	77705.5	89423.1	79255.5	86298	1	Cellular Component:nucleus (GO:0005634)	menin	--	ko05202 Transcriptional misregulation in cancer	--	--	--	IPR007747 [Menin]	--	--
O88569	Heterogeneous nuclear ribonucleoproteins A2/B1	Hnrnpa2b1	8.95842e+06	8.68778e+06	8.57849e+06	7.92268e+06	8.99359e+06	8.78452e+06	1	Molecular Function:nucleic acid binding (GO:0003676)	heterogeneous nuclear ribonucleoprotein A2/B1	--	--	FOG: RRM domain	R	General function prediction only ;	IPR000504 [RNA recognition motif domain]	cytoplasm protein	--
O88572	Low-density lipoprotein receptor-related protein 6	Lrp6	16237	13355.3	15248.9	10173.2	6894.37	11241.7	1	Molecular Function:protein binding (GO:0005515)	low density lipoprotein receptor-related protein 5/6	--	ko04150 mTOR signaling pathway ko04310 Wnt signaling pathway ko05200 Pathways in cancer ko05224 Breast cancer ko05225 Hepatocellular carcinoma ko05226 Gastric cancer	Low-density lipoprotein receptors containing Ca2+-binding EGF-like domains	T	Signal transduction mechanisms ;	IPR000033 [LDLR class B repeat] ; IPR002172[Low-density lipoprotein (LDL) receptor class A repeat]	plasma membrane protein	--
O88573	AF4/FMR2 family member 1	Aff1	636081	470816	523249	634131	603245	576712	--	--	AF4/FMR2 family member 1	--	ko05202 Transcriptional misregulation in cancer	--	--	--	IPR007797 [Transcription factor AF4/FMR2]	nucleus protein	--
O88574	Histone deacetylase complex subunit SAP30	Sap30	308823	286085	289941	290722	258264	285597	1	Molecular Function:protein binding (GO:0005515)	histone deacetylase complex subunit SAP30	--	--	--	--	--	IPR025717 [Histone deacetylase complex subunit SAP30 zinc-finger] ; IPR025718[Histone deacetylase complex subunit SAP30, Sin3 binding domain]	nucleus protein	--
O88587	Catechol O-methyltransferase	Comt	392107	434510	380411	404410	406729	418363	1	Molecular Function:O-methyltransferase activity (GO:0008171)	catechol O-methyltransferase	2.1.1.6	ko00140 Steroid hormone biosynthesis ko00350 Tyrosine metabolism ko01100 Metabolic pathways ko04728 Dopaminergic synapse	O-methyltransferase	Q	Secondary metabolites biosynthesis, transport and catabolism ;	IPR002935 [O-methyltransferase, family 3]	cytoplasm protein	--
O88597	Beclin-1	Becn1	201321	186776	159036	183012	185096	190569	1	Biological Process:autophagy (GO:0006914)	beclin	--	ko04136 Autophagy - other ko04137 Mitophagy - animal ko04140 Autophagy - animal ko04215 Apoptosis - multiple species ko04371 Apelin signaling pathway ko05167 Kaposi's sarcoma-associated herpesvirus infection	Beclin-like protein	T	Signal transduction mechanisms ;	IPR007243 [Atg6/Beclin] ; IPR029318[Beclin-1, BH3 domain]	--	--
O88622	Poly(ADP-ribose) glycohydrolase	Parg	116019	100955	102020	108975	108667	108072	2	Molecular Function:poly(ADP-ribose) glycohydrolase activity (GO:0004649),Biological Process:carbohydrate metabolic process (GO:0005975)	poly(ADP-ribose) glycohydrolase	3.2.1.143	--	Poly(ADP-ribose) glycohydrolase	T	Signal transduction mechanisms ;	IPR007724 [Poly(ADP-ribose) glycohydrolase]	nucleus protein	--
O88623	Ubiquitin carboxyl-terminal hydrolase 2	Usp2	32749.6	12401.9	10079.2	14951	18072.1	7598.07	2	Biological Process:protein deubiquitination (GO:0016579),Molecular Function:thiol-dependent ubiquitinyl hydrolase activity (GO:0036459)	ubiquitin carboxyl-terminal hydrolase 2	3.4.19.12	--	Ubiquitin C-terminal hydrolase	O	Posttranslational modification, protein turnover, chaperones ;	IPR001394 [Peptidase C19, ubiquitin carboxyl-terminal hydrolase]	nucleus protein	--
O88627	Sodium/nucleoside cotransporter 2	Slc28a2	32723.7	41367.2	30661.8	37629	40979	41193.9	--	--	pyrimidine nucleoside transport protein	--	--	Concentrative Na+-nucleoside cotransporter CNT1/CNT2	FP	Nucleotide transport and metabolism ; Inorganic ion transport and metabolism ;	IPR002668 [Concentrative nucleoside transporter N-terminal domain] ; IPR011642[Nucleoside transporter/FeoB GTPase, Gate domain] ; IPR011657[Concentrative nucleoside transporter C-terminal domain]	--	--
O88630	Golgi SNAP receptor complex member 1	Gosr1	155099	166272	152325	171261	159703	155382	--	--	golgi SNAP receptor complex member 1	--	ko04130 SNARE interactions in vesicular transport	SNARE protein GS28	U	Intracellular trafficking, secretion, and vesicular transport ;	--	--	--
O88643	Serine/threonine-protein kinase PAK 1	Pak1	416293	432164	417876	411692	432276	421422	3	Molecular Function:protein kinase activity (GO:0004672),Molecular Function:ATP binding (GO:0005524),Biological Process:protein phosphorylation (GO:0006468)	p21-activated kinase 1	2.7.11.1	ko04010 MAPK signaling pathway ko04012 ErbB signaling pathway ko04014 Ras signaling pathway ko04024 cAMP signaling pathway ko04062 Chemokine signaling pathway ko04360 Axon guidance ko04392 Hippo signaling pathway - multiple species ko04510 Focal adhesion ko04650 Natural killer cell mediated cytotoxicity ko04660 T cell receptor signaling pathway ko04666 Fc gamma R-mediated phagocytosis ko04810 Reg…	p21-activated serine/threonine protein kinase	T	Signal transduction mechanisms ;	IPR000095 [CRIB domain] ; IPR000719[Protein kinase domain]	nucleus protein	--
O88653	Ragulator complex protein LAMTOR3	Lamtor3	412498	426986	397195	418296	366169	396765	1	Biological Process:regulation of TOR signaling (GO:0032006)	ragulator complex protein LAMTOR3	--	ko04010 MAPK signaling pathway ko04150 mTOR signaling pathway	--	--	--	IPR015019 [Ragulator complex protein LAMTOR3]	--	--
O88665	Bromodomain-containing protein 7	Brd7	108654	90745.9	89292.6	100403	87486.7	87401.8	1	Molecular Function:protein binding (GO:0005515)	bromodomain-containing protein 7	--	ko05225 Hepatocellular carcinoma	IRF-2-binding protein CELTIX-1, contains BROMO domain	K	Transcription ;	IPR001487 [Bromodomain] ; IPR021900[Protein of unknown function DUF3512]	nucleus protein	--
O88668	Protein CREG1	Creg1	649303	582895	632539	601596	667497	673460	--	--	--	--	--	Cellular repressor of transcription	K	Transcription ;	--	extracell protein	--
O88673	Diacylglycerol kinase alpha	Dgka	5216.48	4667.08	7564.47	7025.79	5242.46	3644.25	5	Molecular Function:diacylglycerol kinase activity (GO:0004143),Molecular Function:calcium ion binding (GO:0005509),Biological Process:protein kinase C-activating G-protein coupled receptor signaling pathway (GO:0007205),Molecular Function:kinase activity (GO:0016301),Biological Process:intracellular signal transduction (GO:0035556)	diacylglycerol kinase (ATP)	2.7.1.107	ko00561 Glycerolipid metabolism ko00564 Glycerophospholipid metabolism ko01100 Metabolic pathways ko04070 Phosphatidylinositol signaling system ko04072 Phospholipase D signaling pathway ko05231 Choline metabolism in cancer	Diacylglycerol kinase	IT	Lipid transport and metabolism ; Signal transduction mechanisms ;	IPR000756 [Diacylglycerol kinase, accessory domain] ; IPR001206[Diacylglycerol kinase, catalytic domain] ; IPR002048[EF-hand domain] ; IPR002219[Protein kinase C-like, phorbol ester/diacylglycerol-binding domain] ; IPR029477[Diacylglycerol kinase type I, N-terminal]	nucleus protein	--
O88685	26S proteasome regulatory subunit 6A	Psmc3	1.69923e+06	1.66943e+06	1.64403e+06	1.73953e+06	1.70154e+06	1.73003e+06	1	Molecular Function:ATP binding (GO:0005524)	26S proteasome regulatory subunit T5	--	ko03050 Proteasome ko05169 Epstein-Barr virus infection	26S proteasome regulatory complex, ATPase RPT5	O	Posttranslational modification, protein turnover, chaperones ;	IPR003959 [ATPase, AAA-type, core]	nucleus protein	--
O88693	Ceramide glucosyltransferase	Ugcg	68340.2	71903.6	75312.1	77724.3	86187.5	75106.6	--	--	ceramide glucosyltransferase	2.4.1.80	ko00600 Sphingolipid metabolism ko01100 Metabolic pathways	Ceramide glucosyltransferase	IM	Lipid transport and metabolism ; Cell wall/membrane/envelope biogenesis ;	IPR025993 [Ceramide glucosyltransferase]	endoplasmic reticulum protein	--
O88696	ATP-dependent Clp protease proteolytic subunit, mitochondrial	Clpp	727346	716576	694169	752638	722598	725151	--	--	ATP-dependent Clp protease, protease subunit	3.4.21.92		ATP-dependent Clp protease, proteolytic subunit	O	Posttranslational modification, protein turnover, chaperones ;	IPR023562 [Clp protease proteolytic subunit /Translocation-enhancing protein TepA]	mitochondrion protein	--
O88697	Serine/threonine-protein kinase 16	Stk16	7491.04	3549.75	6101.23	13163.9	12218.4	8677.45	3	Molecular Function:protein kinase activity (GO:0004672),Molecular Function:ATP binding (GO:0005524),Biological Process:protein phosphorylation (GO:0006468)	serine/threonine kinase 16	2.7.11.1	--	Serine/threonine protein kinase/TGF-beta stimulated factor	KIT	Transcription ; Lipid transport and metabolism ; Signal transduction mechanisms ;	IPR000719 [Protein kinase domain]	nucleus protein	--
O88700	RecQ-like DNA helicase BLM	Blm	71094.2	67072	72018.5	74235.6	70110.1	70447.1	8	Molecular Function:nucleic acid binding (GO:0003676),Molecular Function:DNA binding (GO:0003677),Molecular Function:ATP binding (GO:0005524),Cellular Component:intracellular (GO:0005622),Cellular Component:nucleus (GO:0005634),Biological Process:DNA replication (GO:0006260),Biological Process:DNA repair (GO:0006281),Molecular Function:ATP-dependent 3'-5' DNA helicase activity (GO:0043140)	bloom syndrome protein	3.6.4.12	ko03440 Homologous recombination ko03460 Fanconi anemia pathway	ATP-dependent DNA helicase	L	Replication, recombination and repair ;	IPR001650 [Helicase, C-terminal] ; IPR002121[HRDC domain] ; IPR011545[DEAD/DEAH box helicase domain] ; IPR012532[BDHCT] ; IPR018982[RQC domain] ; IPR032284[ATP-dependent DNA helicase RecQ, zinc-binding domain] ; IPR032437[Bloom syndrome protein, N-terminal domain] ; IPR032439[Bloom syndrome protein, BDHCT-box associated domain]	nucleus protein	--
O88708	Origin recognition complex subunit 4	Orc4	155913	159814	155094	166053	166645	168114	--	--	origin recognition complex subunit 4	--	ko04110 Cell cycle	Origin recognition complex, subunit 4	L	Replication, recombination and repair ;	IPR032705 [Origin recognition complex subunit 4, C-terminal]	nucleus protein	--
O88712	C-terminal-binding protein 1	Ctbp1	306700	339788	317063	323160	311194	310627	3	Biological Process:metabolic process (GO:0008152),Molecular Function:NAD binding (GO:0051287),Biological Process:oxidation-reduction process (GO:0055114)	C-terminal binding protein	--	ko04310 Wnt signaling pathway ko04330 Notch signaling pathway ko05200 Pathways in cancer ko05220 Chronic myeloid leukemia	Transcription factor CtBP	K	Transcription ;	IPR006139 [D-isomer specific 2-hydroxyacid dehydrogenase, catalytic domain] ; IPR006140[D-isomer specific 2-hydroxyacid dehydrogenase, NAD-binding domain]	nucleus protein	--
O88736	3-keto-steroid reductase/17-beta-hydroxysteroid dehydrogenase 7	Hsd17b7	367673	416818	397048	437903	407492	388562	--	--	--	--	ko00100 Steroid biosynthesis ko00140 Steroid hormone biosynthesis ko01100 Metabolic pathways ko04913 Ovarian steroidogenesis	3-keto sterol reductase	I	Lipid transport and metabolism ;	IPR002347 [Short-chain dehydrogenase/reductase SDR]	cytoplasm protein	--
O88738	Baculoviral IAP repeat-containing protein 6	Birc6	253732	248913	256674	253372	247520	257425	3	Molecular Function:ubiquitin-protein transferase activity (GO:0004842),Biological Process:apoptotic process (GO:0006915),Biological Process:regulation of cytokinesis (GO:0032465)	baculoviral IAP repeat-containing protein 6 (apollon)	2.3.2.23	ko04120 Ubiquitin mediated proteolysis ko04215 Apoptosis - multiple species	Ubiquitin-conjugating enzyme	O	Posttranslational modification, protein turnover, chaperones ;	IPR000608 [Ubiquitin-conjugating enzyme E2] ; IPR001370[BIR repeat] ; IPR022103[Baculoviral IAP repeat-containing protein 6]	nucleus protein	--
O88746	Target of Myb1 membrane trafficking protein	Tom1	321290	304643	324867	319757	337961	330086	2	Cellular Component:intracellular (GO:0005622),Biological Process:intracellular protein transport (GO:0006886)	--	--	--	Cytosolic sorting protein GGA2/TOM1	U	Intracellular trafficking, secretion, and vesicular transport ;	IPR002014 [VHS domain] ; IPR004152[GAT domain]	Golgi apparatus protein	--
O88783	Coagulation factor V	F5	88885.2	87045.5	83353.1	73783	64344.7	79134	1	Molecular Function:copper ion binding (GO:0005507)	coagulation factor V (labile factor)	--	ko04610 Complement and coagulation cascades	--	--	--	IPR000421 [Coagulation factor 5/8 C-terminal domain] ; IPR011707[Multicopper oxidase, type 3]	extracell protein	--
O88796	Ribonuclease P protein subunit p30	Rpp30	628101	600938	601692	621929	599387	584114	2	Molecular Function:ribonuclease activity (GO:0004540),Biological Process:tRNA processing (GO:0008033)	ribonuclease P/MRP protein subunit RPP1	3.1.26.5	ko03008 Ribosome biogenesis in eukaryotes ko03013 RNA transport	Protein subunit of nuclear ribonuclease P (RNase P)	J	Translation, ribosomal structure and biogenesis ;	IPR002738 [RNase P subunit p30]	--	--
O88811	Signal transducing adapter molecule 2	Stam2	202998	197311	208469	197759	207752	210519	2	Molecular Function:protein binding (GO:0005515),Biological Process:intracellular protein transport (GO:0006886)	signal transducing adaptor molecule	--	ko04144 Endocytosis ko04630 Jak-STAT signaling pathway	Signal transducing adaptor protein STAM/STAM2	T	Signal transduction mechanisms ;	IPR001452 [SH3 domain] ; IPR002014[VHS domain] ; IPR003903[Ubiquitin interacting motif]	cytoplasm protein	--
O88822	Lathosterol oxidase	Sc5d	84870	61234	55188.8	58454.3	73674.6	75863.3	4	Molecular Function:iron ion binding (GO:0005506),Biological Process:fatty acid biosynthetic process (GO:0006633),Molecular Function:oxidoreductase activity (GO:0016491),Biological Process:oxidation-reduction process (GO:0055114)	Delta7-sterol 5-desaturase	1.14.19.20	ko00100 Steroid biosynthesis ko01100 Metabolic pathways	Sterol C5 desaturase	I	Lipid transport and metabolism ;	IPR006694 [Fatty acid hydroxylase]	--	--
O88824	Protein JTB	Jtb	235141	210722	184870	238164	230798	177543	1	Cellular Component:integral component of membrane (GO:0016021)	--	--	--	Transmembrane protein	R	General function prediction only ;	IPR008657 [Jumping translocation breakpoint]	--	--
O88829	Lactosylceramide alpha-2,3-sialyltransferase	St3gal5	124765	133796	129677	147165	134361	132839	2	Biological Process:protein glycosylation (GO:0006486),Molecular Function:sialyltransferase activity (GO:0008373)	lactosylceramide alpha-2,3-sialyltransferase (sialyltransferase 9)	2.4.99.9	ko00604 Glycosphingolipid biosynthesis - ganglio series ko01100 Metabolic pathways	Sialyltransferase	G	Carbohydrate transport and metabolism ;	IPR001675 [Glycosyl transferase family 29]	Golgi apparatus protein	--
O88838	SPRY domain-containing SOCS box protein 2	Spsb2	30573	23520.7	28487.9	30187.1	22677.7	43237.1	2	Molecular Function:protein binding (GO:0005515),Biological Process:intracellular signal transduction (GO:0035556)	SPRY domain-containing SOCS box protein 2	--	--	SOCS box protein SSB-1, contains SPRY domain	R	General function prediction only ;	IPR001496 [SOCS box domain] ; IPR003877[SPRY domain]	--	--
O88839	Disintegrin and metalloproteinase domain-containing protein 15	Adam15	249607	256146	228656	285937	280399	275779	2	Molecular Function:metalloendopeptidase activity (GO:0004222),Biological Process:proteolysis (GO:0006508)	disintegrin and metalloproteinase domain-containing protein 15	3.4.24.-	--	Meltrins, fertilins and related Zn-dependent metalloproteinases of the ADAMs family	O	Posttranslational modification, protein turnover, chaperones ;	IPR001590 [Peptidase M12B, ADAM/reprolysin] ; IPR001762[Disintegrin domain] ; IPR002870[Peptidase M12B, propeptide] ; IPR006586[ADAM, cysteine-rich]	plasma membrane protein	--
O88842	FYVE, RhoGEF and PH domain-containing protein 3	Fgd3	229596	223467	214022	230272	221364	231207	3	Molecular Function:Rho guanyl-nucleotide exchange factor activity (GO:0005089),Biological Process:regulation of Rho protein signal transduction (GO:0035023),Molecular Function:metal ion binding (GO:0046872)	FYVE, RhoGEF and PH domain containing 3	--	ko04810 Regulation of actin cytoskeleton	Predicted Rho/Rac guanine nucleotide exchange factor/faciogenital dysplasia protein 3	T	Signal transduction mechanisms ;	IPR000219 [Dbl homology (DH) domain] ; IPR000306[FYVE zinc finger] ; IPR001849[Pleckstrin homology domain]	plasma membrane protein	--
O88843	Death domain-containing protein CRADD	Cradd	25388.6	18379.8	19418.7	21100.4	19124.4	15860.6	3	Molecular Function:protein binding (GO:0005515),Biological Process:signal transduction (GO:0007165),Biological Process:regulation of apoptotic process (GO:0042981)	CASP2 and RIPK1 domain containing adaptor with death domain	--	--	--	--	--	IPR000488 [Death domain] ; IPR001315[CARD domain]	--	--
O88844	Isocitrate dehydrogenase [NADP] cytoplasmic	Idh1	1.89981e+06	1.87076e+06	1.90077e+06	1.84028e+06	1.85628e+06	1.89972e+06	1	Biological Process:oxidation-reduction process (GO:0055114)	isocitrate dehydrogenase	1.1.1.42	ko00020 Citrate cycle (TCA cycle) ko00480 Glutathione metabolism ko01100 Metabolic pathways ko01200 Carbon metabolism ko01210 2-Oxocarboxylic acid metabolism ko01230 Biosynthesis of amino acids ko04146 Peroxisome	NADP-dependent isocitrate dehydrogenase	C	Energy production and conversion ;	IPR024084 [Isopropylmalate dehydrogenase-like domain]	peroxisome protein	--
O88845	A-kinase anchor protein 10, mitochondrial	Akap10	147786	141828	142543	142648	139125	148401	--	--	A-kinase anchor protein 10	--	--	Protein kinase A anchoring protein	T	Signal transduction mechanisms ;	IPR016137 [RGS domain]	mitochondrion protein	--
O88848	ADP-ribosylation factor-like protein 6	Arl6	157989	160639	172406	162211	155305	174955	1	Molecular Function:GTP binding (GO:0005525)	ADP-ribosylation factor-like protein 6	--	--	GTP-binding ADP-ribosylation factor Arf1	U	Intracellular trafficking, secretion, and vesicular transport ;	IPR006689 [Small GTPase superfamily, ARF/SAR type]	lysosome protein	--
O88851	Putative hydrolase RBBP9	Rbbp9	178030	186925	187534	180527	164744	186040	1	Molecular Function:hydrolase activity (GO:0016787)	uncharacterized protein	--	--	--	--	--	IPR010662 [Putative hydrolase RBBP9/YdeN]	nucleus protein	--
O88852	Testis-specific Y-encoded-like protein 1	Tspyl1	34308	31719.3	38264.6	28132.8	28124.1	35081.8	2	Cellular Component:nucleus (GO:0005634),Biological Process:nucleosome assembly (GO:0006334)	TSPY-like 1	--	--	DNA replication factor/protein phosphatase inhibitor SET/SPR-2	L	Replication, recombination and repair ;	IPR002164 [Nucleosome assembly protein (NAP)]	nucleus protein	--
O88856	Protein-tyrosine sulfotransferase 2	Tpst2	58155	55536.1	46192.4	68809.2	57048.8	55934	--	--	protein-tyrosine sulfotransferase	2.8.2.20	--	Protein-tyrosine sulfotransferase TPST1/TPST2	O	Posttranslational modification, protein turnover, chaperones ;	--	--	--
O88874	Cyclin-K	Ccnk	138943	142920	134552	162853	139150	154130	1	Cellular Component:nucleus (GO:0005634)	--	--	--	CDK9 kinase-activating protein cyclin T	D	Cell cycle control, cell division, chromosome partitioning ;	IPR004367 [Cyclin, C-terminal domain] ; IPR006671[Cyclin, N-terminal]	nucleus protein	--
O88876	Short-chain dehydrogenase/reductase 3	Dhrs3	114326	108412	109708	124129	119340	124676	--	--	short-chain dehydrogenase/reductase 3	1.1.1.300	ko00830 Retinol metabolism ko01100 Metabolic pathways	Hydroxysteroid 17-beta dehydrogenase 11	Q	Secondary metabolites biosynthesis, transport and catabolism ;	IPR002347 [Short-chain dehydrogenase/reductase SDR]	peroxisome protein	--
O88878	AN1-type zinc finger protein 5	Zfand5	30035.4	31691.1	25063.5	30576.3	33182.6	26633.5	2	Molecular Function:DNA binding (GO:0003677),Molecular Function:zinc ion binding (GO:0008270)	--	--	--	Predicted Zn-finger protein	R	General function prediction only ;	IPR000058 [Zinc finger, AN1-type] ; IPR002653[Zinc finger, A20-type]	endosome protein	--
O88879	Apoptotic protease-activating factor 1	Apaf1	90087.5	99141	91234.3	87333.7	84769.3	94805	3	Molecular Function:protein binding (GO:0005515),Biological Process:regulation of apoptotic process (GO:0042981),Molecular Function:ADP binding (GO:0043531)	apoptotic protease-activating factor	--	ko01524 Platinum drug resistance ko04115 p53 signaling pathway ko04210 Apoptosis ko04215 Apoptosis - multiple species ko05010 Alzheimer's disease ko05012 Parkinson's disease ko05014 Amyotrophic lateral sclerosis (ALS) ko05016 Huntington's disease ko05134 Legionellosis ko05152 Tuberculosis ko05161 Hepatitis B ko05200 Pathways in cancer ko05222 Small cell lung cancer	FOG: WD40 repeat	R	General function prediction only ;	IPR001315 [CARD domain] ; IPR001680[WD40 repeat] ; IPR002182[NB-ARC] ; IPR024977[Anaphase-promoting complex subunit 4, WD40 domain]	cytoplasm protein	--
O88888	Amyloid-beta A4 precursor protein-binding family A member 3	Apba3	35951.7	30108.3	31812.5	35022.9	30789.1	32295	1	Molecular Function:protein binding (GO:0005515)	--	--	--	Beta amyloid precursor-binding protein	R	General function prediction only ;	IPR001478 [PDZ domain] ; IPR006020[PTB/PI domain]	endoplasmic reticulum protein	--
O88895	Histone deacetylase 3	Hdac3	235056	236739	223606	244817	221853	231206	--	--	histone deacetylase 3	3.5.1.98	ko04919 Thyroid hormone signaling pathway ko05034 Alcoholism ko05165 Human papillomavirus infection ko05203 Viral carcinogenesis	Histone deacetylase complex, catalytic component RPD3	B	Chromatin structure and dynamics ;	IPR023801 [Histone deacetylase domain]	nucleus protein	--
O88904	Homeodomain-interacting protein kinase 1	Hipk1	3661.41	4987.53	5672.51	5412.37	6484.6	5504.45	3	Molecular Function:protein kinase activity (GO:0004672),Molecular Function:ATP binding (GO:0005524),Biological Process:protein phosphorylation (GO:0006468)	homeodomain interacting protein kinase	2.7.11.1	ko04218 Cellular senescence	Dual-specificity tyrosine-phosphorylation regulated kinase	R	General function prediction only ;	IPR000719 [Protein kinase domain]	nucleus protein	--
O88907	E3 SUMO-protein ligase PIAS1	Pias1	62087.1	67072.7	58333.3	73254.6	68678.5	63631.4	1	Molecular Function:zinc ion binding (GO:0008270)	E3 SUMO-protein ligase PIAS1	--	ko04120 Ubiquitin mediated proteolysis ko04630 Jak-STAT signaling pathway ko05160 Hepatitis C	Zn-finger transcription factor	K	Transcription ;	IPR004181 [Zinc finger, MIZ-type] ; IPR023321[PINIT domain]	nucleus protein	zf-MIZ
O88910	MAGUK p55 subfamily member 3	Mpp3	9581.22	10840.2	12217.9	7436.26	10431	5340.81	1	Molecular Function:protein binding (GO:0005515)	--	--	--	Calcium/calmodulin-dependent serine protein kinase/membrane-associated guanylate kinase	T	Signal transduction mechanisms ;	IPR001478 [PDZ domain] ; IPR008145[Guanylate kinase/L-type calcium channel beta subunit] ; IPR011511[Variant SH3 domain] ; IPR014775[L27 domain, C-terminal]	plasma membrane protein	--
O88935	Synapsin-1	Syn1	12324.2	16247	12151.9	13630	13909.3	16668.4	--	--	synapsin	--	--	Synaptic vesicle protein Synapsin	TU	Signal transduction mechanisms ; Intracellular trafficking, secretion, and vesicular transport ;	IPR019736 [Synapsin, phosphorylation site] ; IPR020897[Synapsin, pre-ATP-grasp domain] ; IPR020898[Synapsin, ATP-binding domain]	synapse protein	--
O88939	Zinc finger and BTB domain-containing protein 7A	Zbtb7a	370043	368395	372343	370464	356564	364055	2	Molecular Function:protein binding (GO:0005515),Molecular Function:metal ion binding (GO:0046872)	zinc finger and BTB domain-containing protein 7	--	--	FOG: Zn-finger	R	General function prediction only ;	IPR000210 [BTB/POZ domain] ; IPR007087[Zinc finger, C2H2]	nucleus protein	ZBTB
O88942	Nuclear factor of activated T-cells, cytoplasmic 1	Nfatc1	138874	129721	140882	146477	128030	134693	1	Molecular Function:DNA binding (GO:0003677)	nuclear factor of activated T-cells, cytoplasmic 1	--	ko04010 MAPK signaling pathway ko04022 cGMP-PKG signaling pathway ko04024 cAMP signaling pathway ko04218 Cellular senescence ko04310 Wnt signaling pathway ko04380 Osteoclast differentiation ko04650 Natural killer cell mediated cytotoxicity ko04658 Th1 and Th2 cell differentiation ko04659 Th17 cell differentiation ko04660 T cell receptor signaling pathway ko04662 B cell receptor signaling pathway …	--	--	--	IPR011539 [Rel homology domain (RHD), DNA-binding domain] ; IPR032397[Rel homology dimerisation domain]	nucleus protein	RHD
O88952	Protein lin-7 homolog C	Lin7c	815588	761171	776471	776654	852932	800924	1	Molecular Function:protein binding (GO:0005515)	protein lin-7	--	--	Receptor targeting protein Lin-7	W	Extracellular structures ;	IPR001478 [PDZ domain] ; IPR014775[L27 domain, C-terminal]	synapse protein	--
O88958	Glucosamine-6-phosphate isomerase 1	Gnpda1	408401	421924	414470	349367	368173	416978	1	Biological Process:carbohydrate metabolic process (GO:0005975)	glucosamine-6-phosphate deaminase	3.5.99.6	ko00520 Amino sugar and nucleotide sugar metabolism ko01100 Metabolic pathways	Glucosamine-6-phosphate isomerase	G	Carbohydrate transport and metabolism ;	IPR006148 [Glucosamine/galactosamine-6-phosphate isomerase]	--	--
O88967	ATP-dependent zinc metalloprotease YME1L1	Yme1l1	328128	347094	326025	370367	358102	358994	3	Molecular Function:metalloendopeptidase activity (GO:0004222),Molecular Function:ATP binding (GO:0005524),Biological Process:proteolysis (GO:0006508)	ATP-dependent metalloprotease	3.4.24.-		AAA+-type ATPase containing the peptidase M41 domain	O	Posttranslational modification, protein turnover, chaperones ;	IPR000642 [Peptidase M41] ; IPR003959[ATPase, AAA-type, core]	mitochondrion protein	--
O88974	Histone-lysine N-methyltransferase SETDB1	Setdb1	113686	114382	124490	118706	122515	125488	6	Molecular Function:DNA binding (GO:0003677),Molecular Function:protein binding (GO:0005515),Cellular Component:nucleus (GO:0005634),Molecular Function:zinc ion binding (GO:0008270),Molecular Function:histone-lysine N-methyltransferase activity (GO:0018024),Biological Process:histone lysine methylation (GO:0034968)	histone-lysine N-methyltransferase SETDB1	2.1.1.43	ko00310 Lysine degradation ko04550 Signaling pathways regulating pluripotency of stem cells	Predicted histone methyl transferase	B	Chromatin structure and dynamics ;	IPR001214 [SET domain] ; IPR001739[Methyl-CpG DNA binding] ; IPR007728[Pre-SET domain]	nucleus protein	MBD
O88983	Syntaxin-8	Stx8	202725	218163	199575	237494	209020	223289	1	Molecular Function:protein binding (GO:0005515)	syntaxin 8	--	ko04130 SNARE interactions in vesicular transport	SNARE protein TLG1/Syntaxin 6	U	Intracellular trafficking, secretion, and vesicular transport ;	IPR000727 [Target SNARE coiled-coil homology domain]	--	--
O88986	2-amino-3-ketobutyrate coenzyme A ligase, mitochondrial	Gcat	274485	276186	254493	305973	270383	266928	2	Biological Process:biosynthetic process (GO:0009058),Molecular Function:pyridoxal phosphate binding (GO:0030170)	glycine C-acetyltransferase	2.3.1.29	ko00260 Glycine, serine and threonine metabolism	Glycine C-acetyltransferase/2-amino-3-ketobutyrate-CoA ligase	E	Amino acid transport and metabolism ;	IPR004839 [Aminotransferase, class I/classII]	mitochondrion protein	--
O88995	NF-kappa-B inhibitor-like protein 1	Nfkbil1	20627.4	19955.2	19948.4	20648.2	21427.5	12586	--	--	NF-kappa-B inhibitor-like protein 1	--	--	--	--	--	--	nucleus protein	--
O88998	Noelin	Olfm1	127007	125772	114983	152080	130439	135596	--	--	--	--	--	Olfactomedin and related extracellular matrix glycoproteins	W	Extracellular structures ;	IPR003112 [Olfactomedin-like domain] ; IPR022082[Noelin domain]	plasma membrane protein	--
O89001	Carboxypeptidase D	Cpd	389608	394864	400155	427990	410024	420774	3	Molecular Function:metallocarboxypeptidase activity (GO:0004181),Biological Process:proteolysis (GO:0006508),Molecular Function:zinc ion binding (GO:0008270)	carboxypeptidase D	3.4.17.22	--	Zinc carboxypeptidase	R	General function prediction only ;	IPR000834 [Peptidase M14, carboxypeptidase A]	plasma membrane protein	--
O89013	Leptin receptor gene-related protein	Leprot	8533.02	9684.21	6660.57	18020.2	18689.8	10758.9	--	--	--	--	--	Leptin receptor gene-related protein	T	Signal transduction mechanisms ;	IPR007262 [Vacuolar protein sorting 55]	--	--
O89016	Lysosomal cobalamin transporter ABCD4	Abcd4	72156.6	81264.1	67804.7	79577.5	75154.3	80175.7	5	Molecular Function:ATP binding (GO:0005524),Biological Process:transport (GO:0006810),Cellular Component:integral component of membrane (GO:0016021),Molecular Function:ATPase activity (GO:0016887),Biological Process:transmembrane transport (GO:0055085)	ATP-binding cassette, subfamily D (ALD), member 4	--	ko02010 ABC transporters ko04146 Peroxisome	Long-chain acyl-CoA transporter, ABC superfamily (involved in peroxisome organization and biogenesis)	IR	Lipid transport and metabolism ; General function prediction only ;	IPR003439 [ABC transporter-like] ; IPR011527[ABC transporter type 1, transmembrane domain]	peroxisome protein	--
O89017	Legumain	Lgmn	402503	436864	336237	368757	364839	381288	2	Biological Process:proteolysis (GO:0006508),Molecular Function:peptidase activity (GO:0008233)	legumain	3.4.22.34	ko04142 Lysosome ko04612 Antigen processing and presentation	Asparaginyl peptidases	O	Posttranslational modification, protein turnover, chaperones ;	IPR001096 [Peptidase C13, legumain]	endoplasmic reticulum protein	--
O89023	Tripeptidyl-peptidase 1	Tpp1	1.4645e+06	1.50469e+06	1.51944e+06	1.43769e+06	1.49772e+06	1.52756e+06	1	Molecular Function:serine-type peptidase activity (GO:0008236)	tripeptidyl-peptidase I	3.4.14.9	ko04142 Lysosome	--	--	--	IPR015366 [Peptidase S53, activation domain]	lysosome protein	--
O89032	SH3 and PX domain-containing protein 2A	Sh3pxd2a	44985	46047.5	46901	55321.8	47039.5	46167.7	2	Molecular Function:protein binding (GO:0005515),Molecular Function:phosphatidylinositol binding (GO:0035091)	--	--	--	--	--	--	IPR001452 [SH3 domain] ; IPR001683[Phox homologous domain]	plasma membrane protein	--
O89050	Muskelin	Mkln1	219709	204706	208376	231459	212605	217056	1	Molecular Function:protein binding (GO:0005515)	--	--	--	Muskelin	T	Signal transduction mechanisms ;	IPR006652 [Kelch repeat type 1] ; IPR010565[Muskelin, N-terminal]	extracell protein	--
O89051	Integral membrane protein 2B	Itm2b	77428.3	69177.2	71879	89347.1	67881.9	78733.7	--	--	integral membrane protein 2B	--	--	Uncharacterized conserved protein	S	Function unknown ;	IPR007084 [BRICHOS domain]	--	--
O89053	Coronin-1A	Coro1a	6.74979e+06	6.87914e+06	6.86823e+06	6.21167e+06	6.81879e+06	6.97181e+06	1	Molecular Function:protein binding (GO:0005515)	coronin-1A	--	ko04145 Phagosome ko05152 Tuberculosis	Actin-binding protein Coronin, contains WD40 repeats	Z	Cytoskeleton ;	IPR001680 [WD40 repeat] ; IPR015048[Domain of unknown function DUF1899] ; IPR015049[Trimerisation motif]	cytoskeleton protein	--
O89079	Coatomer subunit epsilon	Cope	980807	963345	962146	919948	954831	951581	--	--	coatomer subunit epsilon	--	--	Vesicle coat complex COPI, epsilon subunit	U	Intracellular trafficking, secretion, and vesicular transport ;	--	--	--
O89084	3,5-cyclic-AMP phosphodiesterase 4A	Pde4a	74312.3	78771	77835.5	82493.8	78120.5	82963.4	2	Molecular Function:3',5'-cyclic-nucleotide phosphodiesterase activity (GO:0004114),Biological Process:signal transduction (GO:0007165)	cAMP-specific phosphodiesterase 4	3.1.4.53	ko00230 Purine metabolism ko04024 cAMP signaling pathway ko05032 Morphine addiction	Cyclic nucleotide phosphodiesterase	T	Signal transduction mechanisms ;	IPR002073 [3'5'-cyclic nucleotide phosphodiesterase, catalytic domain]	cytoplasm protein	--
O89086	RNA-binding protein 3	Rbm3	3.73112e+06	3.76457e+06	3.84192e+06	3.68502e+06	4.06086e+06	3.77434e+06	1	Molecular Function:nucleic acid binding (GO:0003676)	RNA-binding protein 3	--	--	FOG: RRM domain	R	General function prediction only ;	IPR000504 [RNA recognition motif domain]	cytoplasm protein	--
O89090	Transcription factor Sp1	Sp1	139061	146922	148703	116759	138280	131184	1	Molecular Function:metal ion binding (GO:0046872)	transcription factor Sp1	--	ko01522 Endocrine resistance ko04137 Mitophagy - animal ko04350 TGF-beta signaling pathway ko04915 Estrogen signaling pathway ko05016 Huntington's disease ko05200 Pathways in cancer ko05202 Transcriptional misregulation in cancer ko05224 Breast cancer ko05231 Choline metabolism in cancer	FOG: Zn-finger	R	General function prediction only ;	IPR007087 [Zinc finger, C2H2]	nucleus protein	zf-C2H2
O89098	Cystatin-F	Cst7	9922.14	11106.5	11016	10934.4	0	11760.7	1	Molecular Function:cysteine-type endopeptidase inhibitor activity (GO:0004869)	cystatin-F	--	--	--	--	--	IPR000010 [Cystatin domain]	cytoplasm protein	--
O89103	Complement component C1q receptor	Cd93	15129.3	12789.1	17052.4	13817.5	18218.5	17443.8	1	Molecular Function:calcium ion binding (GO:0005509)	CDW93 antigen	--	--	--	--	--	IPR001304 [C-type lectin-like] ; IPR001881[EGF-like calcium-binding domain] ; IPR026823[Complement Clr-like EGF domain]	extracell protein	--
O89106	Bis(5-adenosyl)-triphosphatase	Fhit	18757.1	18903.3	22280.1	16284.6	16142	15678.3	--	--	bis(5'-adenosyl)-triphosphatase	3.6.1.29	ko00230 Purine metabolism ko05222 Small cell lung cancer ko05223 Non-small cell lung cancer	Diadenosine polyphosphate hydrolase and related proteins of the histidine triad (HIT) family	FR	Nucleotide transport and metabolism ; General function prediction only ;	IPR001310 [Histidine triad (HIT) protein]	cytoplasm protein	--
O89109	Intermediate conductance calcium-activated potassium channel protein 4	Kcnn4	16893	20042.3	20291.6	16686	20492.9	16849.6	5	Molecular Function:calmodulin binding (GO:0005516),Biological Process:potassium ion transport (GO:0006813),Molecular Function:calcium-activated potassium channel activity (GO:0015269),Cellular Component:integral component of membrane (GO:0016021),Molecular Function:small conductance calcium-activated potassium channel activity (GO:0016286)	potassium intermediate/small conductance calcium-activated channel subfamily N member 4	--	ko04911 Insulin secretion ko04970 Salivary secretion ko04974 Protein digestion and absorption	Ca2+-activated K+ channel proteins (intermediate/small conductance classes)	P	Inorganic ion transport and metabolism ;	IPR004178 [Calmodulin-binding domain] ; IPR013099[Potassium channel domain] ; IPR015449[Potassium channel, calcium-activated, SK]	--	--
O89110	Caspase-8	Casp8	449039	448563	444148	447423	436272	458563	2	Molecular Function:protein binding (GO:0005515),Biological Process:regulation of apoptotic process (GO:0042981)	caspase 8	3.4.22.61	ko01524 Platinum drug resistance ko04115 p53 signaling pathway ko04210 Apoptosis ko04215 Apoptosis - multiple species ko04217 Necroptosis ko04620 Toll-like receptor signaling pathway ko04621 NOD-like receptor signaling pathway ko04622 RIG-I-like receptor signaling pathway ko04657 IL-17 signaling pathway ko04668 TNF signaling pathway ko04932 Non-alcoholic fatty liver disease (NAFLD) ko05010 Alzhei…	Caspase, apoptotic cysteine protease	D	Cell cycle control, cell division, chromosome partitioning ;	IPR001875 [Death effector domain]	cytoplasm protein	--
O89112	Glutathione S-transferase LANCL1	Lancl1	130327	136116	140020	137877	135310	138529	--	--	--	--	--	Lanthionine synthetase C-like protein 1	V	Defense mechanisms ;	IPR007822 [Lanthionine synthetase C-like]	plasma membrane protein	--
O89113	Immediate early response gene 5 protein	Ier5	3851.81	3154.87	3965.47	2120.86	4505.08	2336.66	--	--	--	--	--	--	--	--	IPR008653 [Immediate early response]	--	--
O89114	DnaJ homolog subfamily B member 5	Dnajb5	42280	40447.6	41517.3	38859.9	39446.2	37047.9	--	--	DnaJ homolog subfamily B member 5	--	--	Molecular chaperone (DnaJ superfamily)	O	Posttranslational modification, protein turnover, chaperones ;	IPR001623 [DnaJ domain] ; IPR002939[Chaperone DnaJ, C-terminal]	nucleus protein	--
O89116	Vesicle transport through interaction with t-SNAREs homolog 1A	Vti1a	103168	105597	104161	108679	128866	120694	2	Biological Process:intracellular protein transport (GO:0006886),Cellular Component:membrane (GO:0016020)	vesicle transport through interaction with t-SNAREs 1	--	ko04130 SNARE interactions in vesicular transport	V-SNARE	U	Intracellular trafficking, secretion, and vesicular transport ;	IPR007705 [Vesicle transport v-SNARE, N-terminal]	--	--
P00158	Cytochrome b	Mt-Cyb	28239.1	22705.5	36560.5	32859	42795	39724	3	Molecular Function:electron carrier activity (GO:0009055),Cellular Component:membrane (GO:0016020),Molecular Function:oxidoreductase activity (GO:0016491)	ubiquinol-cytochrome c reductase cytochrome b subunit	--	ko00190 Oxidative phosphorylation ko01100 Metabolic pathways ko04260 Cardiac muscle contraction ko04932 Non-alcoholic fatty liver disease (NAFLD) ko05010 Alzheimer's disease ko05012 Parkinson's disease ko05016 Huntington's disease	Cytochrome b	C	Energy production and conversion ;	IPR005797 [Cytochrome b/b6, N-terminal] ; IPR005798[Cytochrome b/b6, C-terminal]	--	--
P00375	Dihydrofolate reductase	Dhfr	1.6492e+06	1.57371e+06	1.60972e+06	1.61759e+06	1.48867e+06	1.59884e+06	4	Molecular Function:dihydrofolate reductase activity (GO:0004146),Biological Process:glycine biosynthetic process (GO:0006545),Biological Process:nucleotide biosynthetic process (GO:0009165),Biological Process:oxidation-reduction process (GO:0055114)	dihydrofolate reductase	1.5.1.3	ko00670 One carbon pool by folate ko00790 Folate biosynthesis ko01100 Metabolic pathways ko01523 Antifolate resistance	Dihydrofolate reductase	H	Coenzyme transport and metabolism ;	IPR001796 [Dihydrofolate reductase domain]	--	--
P00397	Cytochrome c oxidase subunit 1	Mtco1	253104	208787	149955	236425	276776	222466	7	Molecular Function:cytochrome-c oxidase activity (GO:0004129),Molecular Function:iron ion binding (GO:0005506),Molecular Function:electron carrier activity (GO:0009055),Biological Process:aerobic respiration (GO:0009060),Cellular Component:integral component of membrane (GO:0016021),Molecular Function:heme binding (GO:0020037),Biological Process:oxidation-reduction process (GO:0055114)	cytochrome c oxidase subunit 1	1.9.3.1	ko00190 Oxidative phosphorylation ko01100 Metabolic pathways ko04260 Cardiac muscle contraction ko04932 Non-alcoholic fatty liver disease (NAFLD) ko05010 Alzheimer's disease ko05012 Parkinson's disease ko05016 Huntington's disease	Cytochrome c oxidase, subunit I	C	Energy production and conversion ;	IPR000883 [Cytochrome c oxidase subunit I]	mitochondrion protein	--
P00405	Cytochrome c oxidase subunit 2	Mtco2	4.76244e+06	4.81614e+06	4.46205e+06	5.23321e+06	5.06885e+06	5.04231e+06	5	Molecular Function:cytochrome-c oxidase activity (GO:0004129),Molecular Function:copper ion binding (GO:0005507),Cellular Component:membrane (GO:0016020),Cellular Component:integral component of membrane (GO:0016021),Biological Process:electron transport chain (GO:0022900)	cytochrome c oxidase subunit 2	--	ko00190 Oxidative phosphorylation ko01100 Metabolic pathways ko04260 Cardiac muscle contraction ko04932 Non-alcoholic fatty liver disease (NAFLD) ko05010 Alzheimer's disease ko05012 Parkinson's disease ko05016 Huntington's disease	Cytochrome c oxidase, subunit II, and related proteins	C	Energy production and conversion ;	IPR002429 [Cytochrome c oxidase subunit II-like C-terminal] ; IPR011759[Cytochrome C oxidase subunit II, transmembrane domain]	mitochondrion protein	--
P00416	Cytochrome c oxidase subunit 3	mt-Co3	23993	18673.6	23184.5	26654.9	23499.6	11644.6	2	Molecular Function:heme-copper terminal oxidase activity (GO:0015002),Cellular Component:membrane (GO:0016020)	cytochrome c oxidase subunit 3	--	ko00190 Oxidative phosphorylation ko01100 Metabolic pathways ko04260 Cardiac muscle contraction ko04932 Non-alcoholic fatty liver disease (NAFLD) ko05010 Alzheimer's disease ko05012 Parkinson's disease ko05016 Huntington's disease	Cytochrome oxidase subunit III and related proteins	C	Energy production and conversion ;	IPR000298 [Cytochrome c oxidase-like subunit III]	--	--
P00493	Hypoxanthine-guanine phosphoribosyltransferase	Hprt1	2.93525e+06	2.94786e+06	3.03189e+06	2.86986e+06	2.90055e+06	2.91914e+06	1	Biological Process:nucleoside metabolic process (GO:0009116)	hypoxanthine phosphoribosyltransferase	2.4.2.8	ko00230 Purine metabolism ko00983 Drug metabolism - other enzymes ko01100 Metabolic pathways	Hypoxanthine-guanine phosphoribosyltransferase	F	Nucleotide transport and metabolism ;	IPR000836 [Phosphoribosyltransferase domain]	cytoplasm protein	--
P00520	Tyrosine-protein kinase ABL1	Abl1	22006.6	23768	19098.1	26765.5	19868	18374.1	5	Molecular Function:protein kinase activity (GO:0004672),Molecular Function:non-membrane spanning protein tyrosine kinase activity (GO:0004715),Molecular Function:protein binding (GO:0005515),Molecular Function:ATP binding (GO:0005524),Biological Process:protein phosphorylation (GO:0006468)	abelson tyrosine-protein kinase 1	2.7.10.2	ko04012 ErbB signaling pathway ko04014 Ras signaling pathway ko04110 Cell cycle ko04360 Axon guidance ko04722 Neurotrophin signaling pathway ko05200 Pathways in cancer ko05206 MicroRNAs in cancer ko05220 Chronic myeloid leukemia ko05416 Viral myocarditis	Protein tyrosine kinase	T	Signal transduction mechanisms ;	IPR000980 [SH2 domain] ; IPR001245[Serine-threonine/tyrosine-protein kinase catalytic domain] ; IPR001452[SH3 domain] ; IPR015015[F-actin binding]	nucleus protein	--
P00848	ATP synthase subunit a	Mtatp6	54260.4	55229.6	20997.6	36676.4	48320.6	48279.9	2	Molecular Function:hydrogen ion transmembrane transporter activity (GO:0015078),Biological Process:ATP synthesis coupled proton transport (GO:0015986)	F-type H+-transporting ATPase subunit a	--	ko00190 Oxidative phosphorylation ko01100 Metabolic pathways ko05010 Alzheimer's disease ko05012 Parkinson's disease ko05016 Huntington's disease	ATP synthase F0 subunit 6 and related proteins	C	Energy production and conversion ;	IPR000568 [ATP synthase, F0 complex, subunit A]	mitochondrion protein	--
P00860	Ornithine decarboxylase	Odc1	2.42091e+06	2.47475e+06	2.69909e+06	2.30798e+06	2.65864e+06	2.74226e+06	1	Molecular Function:catalytic activity (GO:0003824)	ornithine decarboxylase	4.1.1.17	ko00330 Arginine and proline metabolism ko00480 Glutathione metabolism ko01100 Metabolic pathways	Ornithine decarboxylase	E	Amino acid transport and metabolism ;	IPR022643 [Orn/DAP/Arg decarboxylase 2, C-terminal] ; IPR022644[Orn/DAP/Arg decarboxylase 2, N-terminal]	--	--
P00920	Carbonic anhydrase 2	Ca2	8.578e+06	8.64876e+06	8.50863e+06	7.28533e+06	7.85739e+06	8.31154e+06	--	--	carbonic anhydrase 2	4.2.1.1	ko00910 Nitrogen metabolism ko04964 Proximal tubule bicarbonate reclamation ko04966 Collecting duct acid secretion ko04971 Gastric acid secretion ko04972 Pancreatic secretion ko04976 Bile secretion	Carbonic anhydrase	R	General function prediction only ;	IPR001148 [Alpha carbonic anhydrase]	cytoplasm protein	--
P01027	Complement C3	C3	56637.4	61039.7	62561.9	44902.4	36270.3	55563.6	3	Molecular Function:endopeptidase inhibitor activity (GO:0004866),Cellular Component:extracellular region (GO:0005576),Cellular Component:extracellular space (GO:0005615)	complement component 3	--	ko04145 Phagosome ko04610 Complement and coagulation cascades ko05133 Pertussis ko05134 Legionellosis ko05140 Leishmaniasis ko05142 Chagas disease (American trypanosomiasis) ko05150 Staphylococcus aureus infection ko05152 Tuberculosis ko05167 Kaposi's sarcoma-associated herpesvirus infection ko05168 Herpes simplex infection ko05203 Viral carcinogenesis ko05322 Systemic lupus erythematosus	Alpha-macroglobulin	O	Posttranslational modification, protein turnover, chaperones ;	IPR000020 [Anaphylatoxin/fibulin] ; IPR001599[Alpha-2-macroglobulin] ; IPR002890[Alpha-2-macroglobulin, N-terminal] ; IPR009048[Alpha-macroglobulin, receptor-binding] ; IPR011625[Alpha-2-macroglobulin, N-terminal 2] ; IPR011626[Alpha-macroglobulin complement component] ; IPR018933[Netrin module, non-TIMP type] ; IPR019565[Alpha-2-macroglobulin, thiol-ester bond-forming]	extracell protein	--
P01029	Complement C4-B	C4b	73016.1	80842.9	106398	68652.2	80504.9	100998	3	Molecular Function:endopeptidase inhibitor activity (GO:0004866),Cellular Component:extracellular region (GO:0005576),Cellular Component:extracellular space (GO:0005615)	complement component 4	--	ko04610 Complement and coagulation cascades ko05133 Pertussis ko05150 Staphylococcus aureus infection ko05322 Systemic lupus erythematosus	Alpha-macroglobulin	O	Posttranslational modification, protein turnover, chaperones ;	IPR000020 [Anaphylatoxin/fibulin] ; IPR001599[Alpha-2-macroglobulin] ; IPR002890[Alpha-2-macroglobulin, N-terminal] ; IPR009048[Alpha-macroglobulin, receptor-binding] ; IPR011625[Alpha-2-macroglobulin, N-terminal 2] ; IPR011626[Alpha-macroglobulin complement component] ; IPR018933[Netrin module, non-TIMP type] ; IPR019565[Alpha-2-macroglobulin, thiol-ester bond-forming]	extracell protein	--
P01101	Protein c-Fos	Fos	19166.2	16947.3	15195.3	17050.5	16953.5	14655.2	1	Molecular Function:sequence-specific DNA binding (GO:0043565)	proto-oncogene protein c-fos	--	ko01522 Endocrine resistance ko04010 MAPK signaling pathway ko04024 cAMP signaling pathway ko04210 Apoptosis ko04380 Osteoclast differentiation ko04620 Toll-like receptor signaling pathway ko04657 IL-17 signaling pathway ko04658 Th1 and Th2 cell differentiation ko04659 Th17 cell differentiation ko04660 T cell receptor signaling pathway ko04662 B cell receptor signaling pathway ko04668 TNF signali…	Transcriptional activator FOSB/c-Fos and related bZIP transcription factors	K	Transcription ;	IPR004827 [Basic-leucine zipper domain]	nucleus protein	TF_bZIP
P01582	Interleukin-1 alpha	Il1a	57582.6	81022.5	77407.3	43090.2	64668.4	75554.1	5	Molecular Function:cytokine activity (GO:0005125),Molecular Function:interleukin-1 receptor binding (GO:0005149),Cellular Component:extracellular space (GO:0005615),Biological Process:inflammatory response (GO:0006954),Biological Process:immune response (GO:0006955)	interleukin 1 alpha	--	ko04010 MAPK signaling pathway ko04060 Cytokine-cytokine receptor interaction ko04217 Necroptosis ko04218 Cellular senescence ko04380 Osteoclast differentiation ko04640 Hematopoietic cell lineage ko04932 Non-alcoholic fatty liver disease (NAFLD) ko04933 AGE-RAGE signaling pathway in diabetic complications ko04940 Type I diabetes mellitus ko05020 Prion diseases ko05132 Salmonella infection ko05133…	--	--	--	IPR000975 [Interleukin-1 family] ; IPR003502[Interleukin-1 propeptide]	extracell protein	--
P01887	Beta-2-microglobulin	B2m	2.47538e+06	2.19075e+06	2.04215e+06	2.17734e+06	2.2951e+06	2.30156e+06	--	--	beta-2-microglobulin	--	ko04612 Antigen processing and presentation	--	--	--	IPR003597 [Immunoglobulin C1-set]	lysosome protein	--
P01897	H-2 class I histocompatibility antigen, L-D alpha chain	H2-L	1.76357e+06	1.96685e+06	1.85978e+06	2.06615e+06	2.17168e+06	1.95364e+06	2	Biological Process:immune response (GO:0006955),Biological Process:antigen processing and presentation (GO:0019882)	major histocompatibility complex, class I	--	ko04144 Endocytosis ko04145 Phagosome ko04218 Cellular senescence ko04514 Cell adhesion molecules (CAMs) ko04612 Antigen processing and presentation ko04940 Type I diabetes mellitus ko05165 Human papillomavirus infection ko05166 HTLV-I infection ko05167 Kaposi's sarcoma-associated herpesvirus infection ko05168 Herpes simplex infection ko05169 Epstein-Barr virus infection ko05203 Viral carcinogene…	--	--	--	IPR003597 [Immunoglobulin C1-set] ; IPR010579[MHC class I, alpha chain, C-terminal] ; IPR011161[MHC class I-like antigen recognition-like]	plasma membrane protein	--
P01900	H-2 class I histocompatibility antigen, D-D alpha chain	H2-D1	2.45319e+06	2.55316e+06	2.44573e+06	2.47075e+06	2.621e+06	2.61894e+06	2	Biological Process:immune response (GO:0006955),Biological Process:antigen processing and presentation (GO:0019882)	--	--	--	--	--	--	IPR003597 [Immunoglobulin C1-set] ; IPR010579[MHC class I, alpha chain, C-terminal] ; IPR011161[MHC class I-like antigen recognition-like]	plasma membrane protein	--
P01902	H-2 class I histocompatibility antigen, K-D alpha chain	H2-K1	1.1349e+06	1.15815e+06	1.14002e+06	1.18516e+06	1.21785e+06	1.19072e+06	--	--	--	--	--	--	--	--	IPR003597 [Immunoglobulin C1-set] ; IPR011161[MHC class I-like antigen recognition-like]	plasma membrane protein	--
P01942	Hemoglobin subunit alpha	Hba	778609	686335	629870	1.02049e+06	661704	658308	2	Molecular Function:oxygen binding (GO:0019825),Molecular Function:heme binding (GO:0020037)	hemoglobin subunit alpha	--	ko05143 African trypanosomiasis ko05144 Malaria	Globins and related hemoproteins	C	Energy production and conversion ;	IPR000971 [Globin]	--	--
P02088	Hemoglobin subunit beta-1	Hbb-b1	396165	404278	497717	480707	401590	340036	2	Molecular Function:oxygen binding (GO:0019825),Molecular Function:heme binding (GO:0020037)	hemoglobin subunit beta	--	ko05143 African trypanosomiasis ko05144 Malaria	Globins and related hemoproteins	C	Energy production and conversion ;	IPR000971 [Globin]	--	--
P02104	Hemoglobin subunit epsilon-Y2	Hbb-y	85675.3	76042.7	77051.3	82637.4	58815.7	73487.4	2	Molecular Function:oxygen binding (GO:0019825),Molecular Function:heme binding (GO:0020037)	hemoglobin subunit epsilon	--	--	Globins and related hemoproteins	C	Energy production and conversion ;	IPR000971 [Globin]	--	--
P02301	Histone H3.3C	H3-5	1.08586e+07	9.11658e+06	9.2519e+06	1.97001e+07	1.40266e+07	7.70056e+06	1	Molecular Function:DNA binding (GO:0003677)	histone H3	--	ko05034 Alcoholism ko05202 Transcriptional misregulation in cancer ko05322 Systemic lupus erythematosus	Histones H3 and H4	B	Chromatin structure and dynamics ;	IPR007125 [Histone H2A/H2B/H3]	nucleus protein	--
P02340	Cellular tumor antigen p53	Tp53	240928	247612	225560	273219	255012	237582	3	Molecular Function:protein binding (GO:0005515),Molecular Function:transcription regulatory region DNA binding (GO:0044212),Biological Process:protein tetramerization (GO:0051262)	tumor protein p53	--	ko01522 Endocrine resistance ko01524 Platinum drug resistance ko04010 MAPK signaling pathway ko04071 Sphingolipid signaling pathway ko04110 Cell cycle ko04115 p53 signaling pathway ko04137 Mitophagy - animal ko04151 PI3K-Akt signaling pathway ko04210 Apoptosis ko04211 Longevity regulating pathway ko04216 Ferroptosis ko04218 Cellular senescence ko04310 Wnt signaling pathway ko04722 Neurotrophin si…	--	--	--	IPR010991 [p53, tetramerisation domain] ; IPR011615[p53, DNA-binding domain] ; IPR013872[p53 transactivation domain]	endoplasmic reticulum protein	P53
P02463	Collagen alpha-1(IV) chain	Col4a1	36354.4	33854	41767.6	48022.5	36789.2	35337.4	2	Molecular Function:extracellular matrix structural constituent (GO:0005201),Cellular Component:collagen trimer (GO:0005581)	collagen, type IV, alpha	--	ko04151 PI3K-Akt signaling pathway ko04510 Focal adhesion ko04512 ECM-receptor interaction ko04926 Relaxin signaling pathway ko04933 AGE-RAGE signaling pathway in diabetic complications ko04974 Protein digestion and absorption ko05146 Amoebiasis ko05165 Human papillomavirus infection ko05200 Pathways in cancer ko05222 Small cell lung cancer	Collagens (type IV and type XIII), and related proteins	W	Extracellular structures ;	IPR001442 [Collagen IV, non-collagenous] ; IPR008160[Collagen triple helix repeat]	extracell protein	--
P02468	Laminin subunit gamma-1	Lamc1	90464.4	90227.3	87716.1	90281.3	89398.7	91368.8	--	--	laminin, gamma 1	--	ko04151 PI3K-Akt signaling pathway ko04510 Focal adhesion ko04512 ECM-receptor interaction ko05020 Prion diseases ko05145 Toxoplasmosis ko05146 Amoebiasis ko05165 Human papillomavirus infection ko05200 Pathways in cancer ko05222 Small cell lung cancer	Extracellular matrix glycoprotein Laminin subunits alpha and gamma	W	Extracellular structures ;	IPR000034 [Laminin IV] ; IPR002049[Laminin EGF domain] ; IPR008211[Laminin, N-terminal]	extracell protein	--
P02535	Keratin, type I cytoskeletal 10	Krt10	452569	187660	87562.8	145497	47503.5	347126	2	Molecular Function:structural molecule activity (GO:0005198),Cellular Component:intermediate filament (GO:0005882)	type I keratin, acidic	--	--	--	--	--	IPR001664 [Intermediate filament protein]	cytoskeleton protein	--
P02798	Metallothionein-2	Mt2	85712.4	195794	123862	85765.9	92717.8	124155	1	Molecular Function:metal ion binding (GO:0046872)	metallothionein 1/2	--	ko04978 Mineral absorption	Predicted metallothionein	P	Inorganic ion transport and metabolism ;	IPR003019 [Metallothionein]	--	--
P02802	Metallothionein-1	Mt1	209833	376044	339845	231160	189116	333084	1	Molecular Function:metal ion binding (GO:0046872)	metallothionein 1/2	--	ko04978 Mineral absorption	Predicted metallothionein	P	Inorganic ion transport and metabolism ;	IPR003019 [Metallothionein]	--	--
P03888	NADH-ubiquinone oxidoreductase chain 1	Mtnd1	104368	99231.2	110207	108472	96924.3	100868	2	Cellular Component:membrane (GO:0016020),Biological Process:oxidation-reduction process (GO:0055114)	NADH-ubiquinone oxidoreductase chain 1	1.6.5.3	ko00190 Oxidative phosphorylation ko01100 Metabolic pathways ko04723 Retrograde endocannabinoid signaling ko05012 Parkinson's disease	NADH dehydrogenase subunit 1	C	Energy production and conversion ;	IPR001694 [NADH:ubiquinone oxidoreductase, subunit 1/F420H2 oxidoreductase subunit H]	--	--
P03893	NADH-ubiquinone oxidoreductase chain 2	mt-Nd2	6152.44	7170.84	2228.8	4224.03	5564.99	6774.45	2	Molecular Function:NADH dehydrogenase (ubiquinone) activity (GO:0008137),Biological Process:oxidation-reduction process (GO:0055114)	NADH-ubiquinone oxidoreductase chain 2	1.6.5.3	ko00190 Oxidative phosphorylation ko01100 Metabolic pathways ko04723 Retrograde endocannabinoid signaling ko05012 Parkinson's disease	NADH dehydrogenase subunits 2, 5, and related proteins	C	Energy production and conversion ;	IPR001750 [NADH:quinone oxidoreductase/Mrp antiporter, membrane subunit] ; IPR010933[NADH dehydrogenase subunit 2, C-terminal]	mitochondrion protein	--
P03899	NADH-ubiquinone oxidoreductase chain 3	mt-Nd3	40890.9	41048.4	34767.3	47025.6	35132.6	37280.9	2	Molecular Function:NADH dehydrogenase (ubiquinone) activity (GO:0008137),Biological Process:oxidation-reduction process (GO:0055114)	NADH-ubiquinone oxidoreductase chain 3	1.6.5.3	ko00190 Oxidative phosphorylation ko01100 Metabolic pathways ko04723 Retrograde endocannabinoid signaling ko05012 Parkinson's disease	NADH dehydrogenase subunit 3 and related proteins	C	Energy production and conversion ;	IPR000440 [NADH:ubiquinone/plastoquinone oxidoreductase, chain 3]	mitochondrion protein	--
P03911	NADH-ubiquinone oxidoreductase chain 4	Mtnd4	97174.1	106503	102883	118665	117443	107800	1	Biological Process:oxidation-reduction process (GO:0055114)	NADH-ubiquinone oxidoreductase chain 4	1.6.5.3	ko00190 Oxidative phosphorylation ko01100 Metabolic pathways ko04723 Retrograde endocannabinoid signaling ko05012 Parkinson's disease	NADH dehydrogenase, subunit 4	C	Energy production and conversion ;	IPR000260 [NADH:ubiquinone oxidoreductase chain 4, N-terminal] ; IPR001750[NADH:quinone oxidoreductase/Mrp antiporter, membrane subunit]	mitochondrion protein	--
P03921	NADH-ubiquinone oxidoreductase chain 5	Mtnd5	139138	152566	132716	157122	139793	151240	3	Molecular Function:NADH dehydrogenase (ubiquinone) activity (GO:0008137),Biological Process:ATP synthesis coupled electron transport (GO:0042773),Biological Process:oxidation-reduction process (GO:0055114)	NADH-ubiquinone oxidoreductase chain 5	1.6.5.3	ko00190 Oxidative phosphorylation ko01100 Metabolic pathways ko04723 Retrograde endocannabinoid signaling ko05012 Parkinson's disease	NADH dehydrogenase subunits 2, 5, and related proteins	C	Energy production and conversion ;	IPR001516 [NADH-Ubiquinone oxidoreductase (complex I), chain 5 N-terminal] ; IPR001750[NADH:quinone oxidoreductase/Mrp antiporter, membrane subunit] ; IPR010934[NADH dehydrogenase subunit 5, C-terminal]	mitochondrion protein	--
P03930	ATP synthase protein 8	Mtatp8	972271	921184	889814	999868	943118	1.11043e+06	2	Molecular Function:hydrogen ion transmembrane transporter activity (GO:0015078),Biological Process:ATP synthesis coupled proton transport (GO:0015986)	F-type H+-transporting ATPase subunit 8	--	ko00190 Oxidative phosphorylation ko01100 Metabolic pathways ko05010 Alzheimer's disease ko05012 Parkinson's disease ko05016 Huntington's disease	--	--	--	IPR001421 [ATP synthase protein 8, metazoa]	mitochondrion protein	--
P03958	Adenosine deaminase	Ada	182927	184592	182929	178918	167816	181681	1	Molecular Function:deaminase activity (GO:0019239)	adenosine deaminase	3.5.4.4	ko00230 Purine metabolism ko01100 Metabolic pathways ko05340 Primary immunodeficiency	Adenine deaminase/adenosine deaminase	F	Nucleotide transport and metabolism ;	IPR001365 [Adenosine/AMP deaminase domain]	--	--
P03966	N-myc proto-oncogene protein	Mycn	59503.8	65997.8	59245.6	76125.3	80698.9	62478.4	1	Molecular Function:protein dimerization activity (GO:0046983)	N-myc proto-oncogene protein	--	ko05202 Transcriptional misregulation in cancer	--	--	--	IPR011598 [Myc-type, basic helix-loop-helix (bHLH) domain] ; IPR012682[Transcription regulator Myc, N-terminal]	--	bHLH
P03975	IgE-binding protein	Iap	385043	416582	377359	463219	411776	433438	2	Biological Process:DNA integration (GO:0015074),Biological Process:viral process (GO:0016032)	--	--	--	FOG: Transposon-encoded proteins with TYA, reverse transcriptase, integrase domains in various combinations	R	General function prediction only ;	IPR000721 [Retroviral nucleocapsid protein Gag] ; IPR001584[Integrase, catalytic core]	plasma membrane protein	--
P04104	Keratin, type II cytoskeletal 1	Krt1	206137	198424	67738.3	104274	21619.5	314414	2	Molecular Function:structural molecule activity (GO:0005198),Cellular Component:intermediate filament (GO:0005882)	type II keratin, basic	--	--	--	--	--	IPR001664 [Intermediate filament protein] ; IPR032444[Keratin type II head] ; IPR032449[Keratin type II cytoskeletal 1, tail]	cytoplasm protein	--
P04117	Fatty acid-binding protein, adipocyte	Fabp4	7.28628e+06	7.37901e+06	7.9e+06	5.98174e+06	7.31411e+06	7.55501e+06	--	--	fatty acid-binding protein 4, adipocyte	--	ko03320 PPAR signaling pathway ko04923 Regulation of lipolysis in adipocytes	Fatty acid-binding protein FABP	I	Lipid transport and metabolism ;	IPR000566 [Lipocalin/cytosolic fatty-acid binding domain]	nucleus protein	--
P04184	Thymidine kinase, cytosolic	Tk1	112468	126744	115774	126585	140985	123807	2	Molecular Function:thymidine kinase activity (GO:0004797),Molecular Function:ATP binding (GO:0005524)	thymidine kinase	2.7.1.21	ko00240 Pyrimidine metabolism ko00983 Drug metabolism - other enzymes ko01100 Metabolic pathways	Thymidine kinase	F	Nucleotide transport and metabolism ;	IPR001267 [Thymidine kinase]	cytoplasm protein	--
P04186	Complement factor B	Cfb	10887	16953.6	13932.3	6000.16	1349.78	7210.48	2	Molecular Function:serine-type endopeptidase activity (GO:0004252),Biological Process:proteolysis (GO:0006508)	component factor B	3.4.21.47	ko04610 Complement and coagulation cascades ko05150 Staphylococcus aureus infection	Trypsin	E	Amino acid transport and metabolism ;	IPR000436 [Sushi/SCR/CCP domain] ; IPR001254[Serine proteases, trypsin domain] ; IPR002035[von Willebrand factor, type A]	endoplasmic reticulum protein	--
P04202	Transforming growth factor beta-1 proprotein	Tgfb1	372686	351991	382211	396324	401992	399602	2	Molecular Function:growth factor activity (GO:0008083),Biological Process:growth (GO:0040007)	transforming growth factor beta-1	--	ko04010 MAPK signaling pathway ko04060 Cytokine-cytokine receptor interaction ko04068 FoxO signaling pathway ko04110 Cell cycle ko04218 Cellular senescence ko04350 TGF-beta signaling pathway ko04380 Osteoclast differentiation ko04390 Hippo signaling pathway ko04659 Th17 cell differentiation ko04672 Intestinal immune network for IgA production ko04926 Relaxin signaling pathway ko04932 Non-alcoholi…	Transforming growth factor beta, bone morphogenetic protein and related proteins	T	Signal transduction mechanisms ;	IPR001111 [Transforming growth factor-beta, N-terminal] ; IPR001839[Transforming growth factor-beta, C-terminal]	extracell protein	--
P04370	Myelin basic protein	Mbp	173857	198476	134556	200548	149727	171240	1	Molecular Function:structural constituent of myelin sheath (GO:0019911)	myelin basic protein	--	--	--	--	--	IPR000548 [Myelin basic protein]	--	--
P04441	H-2 class II histocompatibility antigen gamma chain	Cd74	326554	357057	327500	391926	363574	363119	5	Biological Process:intracellular protein transport (GO:0006886),Biological Process:immune response (GO:0006955),Cellular Component:membrane (GO:0016020),Biological Process:antigen processing and presentation (GO:0019882),Molecular Function:MHC class II protein binding (GO:0042289)	CD74 antigen	--	ko04612 Antigen processing and presentation ko05152 Tuberculosis ko05168 Herpes simplex infection	--	--	--	IPR000716 [Thyroglobulin type-1] ; IPR011988[MHC class II-associated invariant chain, trimerisation] ; IPR015386[MHC class II-associated invariant chain/CLIP, MHC II-interacting]	extracell protein	--
P04627	Serine/threonine-protein kinase A-Raf	Araf	212325	223278	211270	224484	205320	206788	4	Molecular Function:protein kinase activity (GO:0004672),Biological Process:protein phosphorylation (GO:0006468),Biological Process:signal transduction (GO:0007165),Biological Process:intracellular signal transduction (GO:0035556)	A-Raf proto-oncogene serine/threonine-protein kinase	2.7.11.1	ko01521 EGFR tyrosine kinase inhibitor resistance ko01522 Endocrine resistance ko04010 MAPK signaling pathway ko04012 ErbB signaling pathway ko04068 FoxO signaling pathway ko04270 Vascular smooth muscle contraction ko04650 Natural killer cell mediated cytotoxicity ko04720 Long-term potentiation ko04726 Serotonergic synapse ko04730 Long-term depression ko04810 Regulation of actin cytoskeleton ko04…	Serine/threonine protein kinase RAF	T	Signal transduction mechanisms ;	IPR001245 [Serine-threonine/tyrosine-protein kinase catalytic domain] ; IPR002219[Protein kinase C-like, phorbol ester/diacylglycerol-binding domain] ; IPR003116[Raf-like Ras-binding]	cytoplasm protein	--
P05063	Fructose-bisphosphate aldolase C	Aldoc	1.4677e+06	1.4352e+06	1.49365e+06	1.35775e+06	1.35037e+06	1.51529e+06	2	Molecular Function:fructose-bisphosphate aldolase activity (GO:0004332),Biological Process:glycolytic process (GO:0006096)	fructose-bisphosphate aldolase, class I	4.1.2.13	ko00010 Glycolysis / Gluconeogenesis ko00030 Pentose phosphate pathway ko00051 Fructose and mannose metabolism ko01100 Metabolic pathways ko01200 Carbon metabolism ko01230 Biosynthesis of amino acids	Fructose-biphosphate aldolase	G	Carbohydrate transport and metabolism ;	IPR000741 [Fructose-bisphosphate aldolase, class-I]	--	--
P05064	Fructose-bisphosphate aldolase A	Aldoa	1.93639e+07	1.93669e+07	1.92832e+07	1.72318e+07	1.86622e+07	1.9803e+07	2	Molecular Function:fructose-bisphosphate aldolase activity (GO:0004332),Biological Process:glycolytic process (GO:0006096)	fructose-bisphosphate aldolase, class I	4.1.2.13	ko00010 Glycolysis / Gluconeogenesis ko00030 Pentose phosphate pathway ko00051 Fructose and mannose metabolism ko01100 Metabolic pathways ko01200 Carbon metabolism ko01230 Biosynthesis of amino acids	Fructose-biphosphate aldolase	G	Carbohydrate transport and metabolism ;	IPR000741 [Fructose-bisphosphate aldolase, class-I]	--	--
P05132	cAMP-dependent protein kinase catalytic subunit alpha	Prkaca	291181	298631	301148	261053	278792	287285	3	Molecular Function:protein kinase activity (GO:0004672),Molecular Function:ATP binding (GO:0005524),Biological Process:protein phosphorylation (GO:0006468)	protein kinase A	2.7.11.11	ko01522 Endocrine resistance ko04010 MAPK signaling pathway ko04014 Ras signaling pathway ko04020 Calcium signaling pathway ko04024 cAMP signaling pathway ko04062 Chemokine signaling pathway ko04114 Oocyte meiosis ko04140 Autophagy - animal ko04211 Longevity regulating pathway ko04213 Longevity regulating pathway - multiple species ko04261 Adrenergic signaling in cardiomyocytes ko04270 Vascular s…	cAMP-dependent protein kinase catalytic subunit (PKA)	T	Signal transduction mechanisms ;	IPR000719 [Protein kinase domain]	endoplasmic reticulum protein	--
P05201	Aspartate aminotransferase, cytoplasmic	Got1	1.87756e+06	1.94298e+06	1.92003e+06	1.75105e+06	1.75468e+06	1.90098e+06	2	Biological Process:biosynthetic process (GO:0009058),Molecular Function:pyridoxal phosphate binding (GO:0030170)	aspartate aminotransferase, cytoplasmic	2.6.1.1	ko00220 Arginine biosynthesis ko00250 Alanine, aspartate and glutamate metabolism ko00270 Cysteine and methionine metabolism ko00330 Arginine and proline metabolism ko00350 Tyrosine metabolism ko00360 Phenylalanine metabolism ko00400 Phenylalanine, tyrosine and tryptophan biosynthesis ko01100 Metabolic pathways ko01200 Carbon metabolism ko01210 2-Oxocarboxylic acid metabolism ko01230 Biosynthesis…	Aspartate aminotransferase/Glutamic oxaloacetic transaminase AAT2/GOT1	E	Amino acid transport and metabolism ;	IPR004839 [Aminotransferase, class I/classII]	cytoplasm protein	--
P05202	Aspartate aminotransferase, mitochondrial	Got2	4.53301e+06	4.61377e+06	4.69812e+06	4.52636e+06	4.64695e+06	4.5907e+06	2	Biological Process:biosynthetic process (GO:0009058),Molecular Function:pyridoxal phosphate binding (GO:0030170)	aspartate aminotransferase, mitochondrial	2.6.1.1	ko00220 Arginine biosynthesis ko00250 Alanine, aspartate and glutamate metabolism ko00270 Cysteine and methionine metabolism ko00330 Arginine and proline metabolism ko00350 Tyrosine metabolism ko00360 Phenylalanine metabolism ko00400 Phenylalanine, tyrosine and tryptophan biosynthesis ko01100 Metabolic pathways ko01200 Carbon metabolism ko01210 2-Oxocarboxylic acid metabolism ko01230 Biosynthesis…	Aspartate aminotransferase/Glutamic oxaloacetic transaminase AAT1/GOT2	E	Amino acid transport and metabolism ;	IPR004839 [Aminotransferase, class I/classII]	cytoplasm protein	--
P05214	Tubulin alpha-3 chain	Tuba3a	182433	193116	275590	187567	229940	221907	1	Molecular Function:GTPase activity (GO:0003924)	tubulin alpha	--	ko04145 Phagosome ko04210 Apoptosis ko04530 Tight junction ko04540 Gap junction	Alpha tubulin	Z	Cytoskeleton ;	IPR003008 [Tubulin/FtsZ, GTPase domain] ; IPR018316[Tubulin/FtsZ, 2-layer sandwich domain]	centrosome protein	--
P05480	Proto-oncogene tyrosine-protein kinase Src	Src	23787.7	27426.2	27958.8	27574.9	29790.3	33393.6	3	Molecular Function:protein kinase activity (GO:0004672),Molecular Function:protein binding (GO:0005515),Biological Process:protein phosphorylation (GO:0006468)	tyrosine-protein kinase Src	2.7.10.2	ko01521 EGFR tyrosine kinase inhibitor resistance ko01522 Endocrine resistance ko04012 ErbB signaling pathway ko04015 Rap1 signaling pathway ko04062 Chemokine signaling pathway ko04137 Mitophagy - animal ko04144 Endocytosis ko04360 Axon guidance ko04370 VEGF signaling pathway ko04510 Focal adhesion ko04520 Adherens junction ko04530 Tight junction ko04540 Gap junction ko04611 Platelet activation k…	Tyrosine kinases	T	Signal transduction mechanisms ;	IPR000980 [SH2 domain] ; IPR001245[Serine-threonine/tyrosine-protein kinase catalytic domain] ; IPR001452[SH3 domain]	nucleus protein	--
P05531	X-linked lymphocyte-regulated protein PM1	Xlr	19407.2	28391.1	29698.1	27797.8	35404	26740.4	--	--	--	--	--	--	--	--	IPR006888 [XLR/SYCP3/FAM9 domain]	--	--
P05555	Integrin alpha-M	Itgam	1.14049e+06	1.16262e+06	1.15432e+06	1.15543e+06	1.16102e+06	1.22013e+06	--	--	integrin alpha M	--	ko04015 Rap1 signaling pathway ko04145 Phagosome ko04514 Cell adhesion molecules (CAMs) ko04610 Complement and coagulation cascades ko04640 Hematopoietic cell lineage ko04670 Leukocyte transendothelial migration ko04810 Regulation of actin cytoskeleton ko05133 Pertussis ko05134 Legionellosis ko05140 Leishmaniasis ko05146 Amoebiasis ko05150 Staphylococcus aureus infection ko05152 Tuberculosis ko05…	Vitronectin receptor, alpha subunit	W	Extracellular structures ;	IPR002035 [von Willebrand factor, type A] ; IPR013517[FG-GAP repeat] ; IPR013649[Integrin alpha-2] ; IPR018184[Integrin alpha chain, C-terminal cytoplasmic region, conserved site]	extracell protein	--
P05627	Transcription factor Jun	Jun	240029	232810	246660	251424	249131	240775	1	Molecular Function:sequence-specific DNA binding (GO:0043565)	transcription factor AP-1	--	ko01522 Endocrine resistance ko04010 MAPK signaling pathway ko04012 ErbB signaling pathway ko04024 cAMP signaling pathway ko04137 Mitophagy - animal ko04210 Apoptosis ko04310 Wnt signaling pathway ko04380 Osteoclast differentiation ko04510 Focal adhesion ko04530 Tight junction ko04620 Toll-like receptor signaling pathway ko04621 NOD-like receptor signaling pathway ko04657 IL-17 signaling pathway …	Transcriptional activator of the JUN family	K	Transcription ;	IPR004827 [Basic-leucine zipper domain] ; IPR005643[Jun-like transcription factor]	nucleus protein	TF_bZIP
P05977	Myosin light chain 1/3, skeletal muscle isoform	Myl1	2.24857e+06	2.51696e+06	2.50093e+06	2.19603e+06	2.1646e+06	2.21902e+06	--	--	myosin light chain 1	--	--	Myosin essential light chain, EF-Hand protein superfamily	Z	Cytoskeleton ;	--	centrosome protein	--
P06151	L-lactate dehydrogenase A chain	Ldha	1.97271e+07	1.97681e+07	1.90424e+07	1.63126e+07	1.78417e+07	2.01366e+07	2	Molecular Function:oxidoreductase activity (GO:0016491),Biological Process:oxidation-reduction process (GO:0055114)	L-lactate dehydrogenase	1.1.1.27	ko00010 Glycolysis / Gluconeogenesis ko00270 Cysteine and methionine metabolism ko00620 Pyruvate metabolism ko00640 Propanoate metabolism ko01100 Metabolic pathways ko04922 Glucagon signaling pathway	Lactate dehydrogenase	C	Energy production and conversion ;	IPR001236 [Lactate/malate dehydrogenase, N-terminal] ; IPR022383[Lactate/malate dehydrogenase, C-terminal]	cytoplasm protein	--
P06339	H-2 class I histocompatibility antigen, D-37 alpha chain	H2-T23	161909	173873	148942	183120	171573	174628	--	--	major histocompatibility complex, class I	--	ko04144 Endocytosis ko04145 Phagosome ko04218 Cellular senescence ko04514 Cell adhesion molecules (CAMs) ko04612 Antigen processing and presentation ko04940 Type I diabetes mellitus ko05165 Human papillomavirus infection ko05166 HTLV-I infection ko05167 Kaposi's sarcoma-associated herpesvirus infection ko05168 Herpes simplex infection ko05169 Epstein-Barr virus infection ko05203 Viral carcinogene…	--	--	--	IPR003597 [Immunoglobulin C1-set] ; IPR011161[MHC class I-like antigen recognition-like]	plasma membrane protein	--
P06537	Glucocorticoid receptor	Nr3c1	92641.7	84214.2	89360.4	93265.8	91827.8	91313.9	9	Molecular Function:DNA binding (GO:0003677),Molecular Function:glucocorticoid receptor activity (GO:0004883),Molecular Function:steroid binding (GO:0005496),Cellular Component:nucleus (GO:0005634),Molecular Function:zinc ion binding (GO:0008270),Biological Process:glucocorticoid receptor signaling pathway (GO:0042921),Biological Process:steroid hormone mediated signaling pathway (GO:0043401),Biol…	glucocorticoid receptor	--	ko04080 Neuroactive ligand-receptor interaction	FOG: Hormone receptors	T	Signal transduction mechanisms ;	IPR000536 [Nuclear hormone receptor, ligand-binding domain] ; IPR001409[Glucocorticoid receptor] ; IPR001628[Zinc finger, nuclear hormone receptor-type]	endoplasmic reticulum protein	ESR-like
P06745	Glucose-6-phosphate isomerase	Gpi	4.58716e+06	4.71073e+06	4.81235e+06	4.25552e+06	4.48105e+06	4.68336e+06	3	Molecular Function:glucose-6-phosphate isomerase activity (GO:0004347),Biological Process:gluconeogenesis (GO:0006094),Biological Process:glycolytic process (GO:0006096)	glucose-6-phosphate isomerase	5.3.1.9	ko00010 Glycolysis / Gluconeogenesis ko00030 Pentose phosphate pathway ko00500 Starch and sucrose metabolism ko00520 Amino sugar and nucleotide sugar metabolism ko01100 Metabolic pathways ko01200 Carbon metabolism	Glucose-6-phosphate isomerase	G	Carbohydrate transport and metabolism ;	IPR001672 [Phosphoglucose isomerase (PGI)]	cytoplasm protein	--
P06795	ATP-dependent translocase ABCB1	Abcb1b	326372	314937	306761	353001	326202	335764	5	Molecular Function:ATP binding (GO:0005524),Biological Process:transport (GO:0006810),Cellular Component:integral component of membrane (GO:0016021),Molecular Function:ATPase activity (GO:0016887),Biological Process:transmembrane transport (GO:0055085)	ATP-binding cassette, subfamily B (MDR/TAP), member 1	3.6.3.44	ko02010 ABC transporters ko04976 Bile secretion ko05206 MicroRNAs in cancer ko05226 Gastric cancer	Multidrug/pheromone exporter, ABC superfamily	Q	Secondary metabolites biosynthesis, transport and catabolism ;	IPR003439 [ABC transporter-like] ; IPR011527[ABC transporter type 1, transmembrane domain]	endoplasmic reticulum protein	--
P06797	Procathepsin L	Ctsl	831288	794673	753753	799738	801978	783266	2	Biological Process:proteolysis (GO:0006508),Molecular Function:cysteine-type peptidase activity (GO:0008234)	cathepsin L	3.4.22.15	ko04140 Autophagy - animal ko04142 Lysosome ko04145 Phagosome ko04210 Apoptosis ko04612 Antigen processing and presentation ko05205 Proteoglycans in cancer ko05323 Rheumatoid arthritis ko05418 Fluid shear stress and atherosclerosis	Cysteine proteinase Cathepsin L	O	Posttranslational modification, protein turnover, chaperones ;	IPR000668 [Peptidase C1A, papain C-terminal] ; IPR013201[Cathepsin propeptide inhibitor domain (I29)]	lysosome protein	--
P06800	Receptor-type tyrosine-protein phosphatase C	Ptprc	887171	881055	823649	908019	908281	931137	3	Molecular Function:protein tyrosine phosphatase activity (GO:0004725),Biological Process:protein dephosphorylation (GO:0006470),Biological Process:T cell receptor signaling pathway (GO:0050852)	receptor-type tyrosine-protein phosphatase C	3.1.3.48	ko04514 Cell adhesion molecules (CAMs) ko04660 T cell receptor signaling pathway ko04666 Fc gamma R-mediated phagocytosis ko05340 Primary immunodeficiency	Protein tyrosine phosphatase	T	Signal transduction mechanisms ;	IPR000242 [PTP type protein phosphatase] ; IPR016335[Receptor-type tyrosine-protein phosphatase C] ; IPR024739[Protein tyrosine phosphatase, receptor type, N-terminal]	plasma membrane protein	--
P06801	NADP-dependent malic enzyme	Me1	486089	499451	481888	478178	447777	481206	3	Molecular Function:malate dehydrogenase (decarboxylating) (NAD+) activity (GO:0004471),Molecular Function:NAD binding (GO:0051287),Biological Process:oxidation-reduction process (GO:0055114)	malate dehydrogenase (oxaloacetate-decarboxylating)(NADP+)	1.1.1.40	ko00620 Pyruvate metabolism ko01100 Metabolic pathways ko01200 Carbon metabolism	NADP+-dependent malic enzyme	C	Energy production and conversion ;	IPR012301 [Malic enzyme, N-terminal domain] ; IPR012302[Malic enzyme, NAD-binding]	cytoplasm protein	--
P06803	Serine/threonine-protein kinase pim-1	Pim1	24261.5	20264.3	21182.7	20788.6	19698.9	22091	3	Molecular Function:protein kinase activity (GO:0004672),Molecular Function:ATP binding (GO:0005524),Biological Process:protein phosphorylation (GO:0006468)	proto-oncogene serine/threonine-protein kinase Pim-1	2.7.11.1	ko04630 Jak-STAT signaling pathway ko04933 AGE-RAGE signaling pathway in diabetic complications ko05200 Pathways in cancer ko05206 MicroRNAs in cancer ko05221 Acute myeloid leukemia	Serine/threonine protein kinase	T	Signal transduction mechanisms ;	IPR000719 [Protein kinase domain]	cytoplasm protein	--
P06804	Tumor necrosis factor	Tnf	142816	149821	154351	151797	154052	181613	3	Molecular Function:tumor necrosis factor receptor binding (GO:0005164),Biological Process:immune response (GO:0006955),Cellular Component:membrane (GO:0016020)	tumor necrosis factor superfamily, member 2	--	ko01523 Antifolate resistance ko04010 MAPK signaling pathway ko04060 Cytokine-cytokine receptor interaction ko04064 NF-kappa B signaling pathway ko04071 Sphingolipid signaling pathway ko04150 mTOR signaling pathway ko04210 Apoptosis ko04217 Necroptosis ko04350 TGF-beta signaling pathway ko04380 Osteoclast differentiation ko04612 Antigen processing and presentation ko04620 Toll-like receptor signa…	--	--	--	IPR006052 [Tumour necrosis factor domain]	plasma membrane protein	--
P06869	Urokinase-type plasminogen activator	Plau	460349	447915	428100	449899	426689	462460	2	Molecular Function:serine-type endopeptidase activity (GO:0004252),Biological Process:proteolysis (GO:0006508)	urokinase plasminogen activator	3.4.21.73	ko04064 NF-kappa B signaling pathway ko04610 Complement and coagulation cascades ko05202 Transcriptional misregulation in cancer ko05205 Proteoglycans in cancer ko05206 MicroRNAs in cancer ko05215 Prostate cancer	--	--	--	IPR000001 [Kringle] ; IPR001254[Serine proteases, trypsin domain]	plasma membrane protein	--
P07091	Protein S100-A4	S100a4	8.71481e+06	8.72581e+06	8.4701e+06	8.38504e+06	8.38446e+06	8.21202e+06	--	--	--	--	--	--	--	--	IPR013787 [S100/CaBP-9k-type, calcium binding, subdomain]	nucleus protein	--
P07310	Creatine kinase M-type	Ckm	74085.8	60297.7	62447.8	88447.4	63079.1	78494.9	1	Molecular Function:kinase activity (GO:0016301)	creatine kinase	2.7.3.2	ko00330 Arginine and proline metabolism ko01100 Metabolic pathways	Creatine kinases	C	Energy production and conversion ;	IPR022413 [ATP:guanido phosphotransferase, N-terminal] ; IPR022414[ATP:guanido phosphotransferase, catalytic domain]	cytoplasm protein	--
P07356	Annexin A2	Anxa2	3.65634e+06	3.63638e+06	3.75235e+06	3.42396e+06	3.6581e+06	3.72831e+06	2	Molecular Function:calcium ion binding (GO:0005509),Molecular Function:calcium-dependent phospholipid binding (GO:0005544)	annexin A2	--	--	Annexin	U	Intracellular trafficking, secretion, and vesicular transport ;	IPR018502 [Annexin repeat]	extracell protein	--
P07607	Thymidylate synthase	Tyms	194683	203532	200708	200085	182427	180869	--	--	thymidylate synthase	2.1.1.45	ko00240 Pyrimidine metabolism ko00670 One carbon pool by folate ko01100 Metabolic pathways ko01523 Antifolate resistance	Thymidylate synthase	F	Nucleotide transport and metabolism ;	IPR023451 [Thymidylate synthase/dCMP hydroxymethylase domain]	--	--
P07724	Albumin	Alb	3.24562e+06	3.52285e+06	4.12568e+06	2.38178e+06	2.42132e+06	3.4716e+06	1	Cellular Component:extracellular space (GO:0005615)	serum albumin	--	ko04918 Thyroid hormone synthesis	--	--	--	IPR014760 [Serum albumin, N-terminal]	extracell protein	--
P07742	Ribonucleoside-diphosphate reductase large subunit	Rrm1	474711	492268	462753	465477	436735	475082	3	Molecular Function:ATP binding (GO:0005524),Biological Process:DNA replication (GO:0006260),Biological Process:oxidation-reduction process (GO:0055114)	ribonucleoside-diphosphate reductase subunit M1	1.17.4.1	ko00230 Purine metabolism ko00240 Pyrimidine metabolism ko00480 Glutathione metabolism ko01100 Metabolic pathways	Ribonucleotide reductase, alpha subunit	F	Nucleotide transport and metabolism ;	IPR000788 [Ribonucleotide reductase large subunit, C-terminal] ; IPR005144[ATP-cone domain] ; IPR013509[Ribonucleotide reductase large subunit, N-terminal]	cytoplasm protein	--
P07901	Heat shock protein HSP 90-alpha	Hsp90aa1	6.52445e+06	6.39701e+06	6.44334e+06	5.80712e+06	6.27843e+06	6.60106e+06	4	Molecular Function:ATP binding (GO:0005524),Biological Process:protein folding (GO:0006457),Biological Process:response to stress (GO:0006950),Molecular Function:unfolded protein binding (GO:0051082)	molecular chaperone HtpG	--	ko04141 Protein processing in endoplasmic reticulum ko04151 PI3K-Akt signaling pathway ko04217 Necroptosis ko04612 Antigen processing and presentation ko04621 NOD-like receptor signaling pathway ko04657 IL-17 signaling pathway ko04659 Th17 cell differentiation ko04914 Progesterone-mediated oocyte maturation ko04915 Estrogen signaling pathway ko05200 Pathways in cancer ko05215 Prostate cancer ko05…	Molecular chaperone (HSP90 family)	O	Posttranslational modification, protein turnover, chaperones ;	IPR001404 [Heat shock protein Hsp90 family] ; IPR003594[Histidine kinase-like ATPase, C-terminal domain]	cytoplasm protein	--
P07903	DNA excision repair protein ERCC-1	Ercc1	64148	63259.9	74048.6	71606.6	60321.1	65932.4	4	Molecular Function:damaged DNA binding (GO:0003684),Molecular Function:endonuclease activity (GO:0004519),Cellular Component:nucleus (GO:0005634),Biological Process:DNA repair (GO:0006281)	DNA excision repair protein ERCC-1	--	ko01524 Platinum drug resistance ko03420 Nucleotide excision repair ko03460 Fanconi anemia pathway	Structure-specific endonuclease ERCC1-XPF, ERCC1 component	L	Replication, recombination and repair ;	IPR004579 [ERCC1/RAD10/SWI10 family]	nucleus protein	--
P08003	Protein disulfide-isomerase A4	Pdia4	1.61791e+06	1.60828e+06	1.57187e+06	1.60968e+06	1.58167e+06	1.60089e+06	1	Biological Process:cell redox homeostasis (GO:0045454)	protein disulfide-isomerase A4	5.3.4.1	ko04141 Protein processing in endoplasmic reticulum ko04918 Thyroid hormone synthesis	Protein disulfide isomerase (prolyl 4-hydroxylase beta subunit)	O	Posttranslational modification, protein turnover, chaperones ;	IPR013766 [Thioredoxin domain]	endoplasmic reticulum protein	--
P08030	Adenine phosphoribosyltransferase	Aprt	3.66576e+06	3.77581e+06	4.06706e+06	3.25614e+06	3.30196e+06	3.8306e+06	1	Biological Process:nucleoside metabolic process (GO:0009116)	adenine phosphoribosyltransferase	2.4.2.7	ko00230 Purine metabolism ko01100 Metabolic pathways	Adenine phosphoribosyl transferases	F	Nucleotide transport and metabolism ;	IPR000836 [Phosphoribosyltransferase domain]	cytoplasm protein	--
P08046	Early growth response protein 1	Egr1	2460.05	6167.51	4661.72	5475.66	7718.13	4178.22	--	--	early growth response protein 1	--	ko04371 Apelin signaling pathway ko04933 AGE-RAGE signaling pathway in diabetic complications ko05020 Prion diseases ko05166 HTLV-I infection	FOG: Zn-finger	R	General function prediction only ;	IPR021839 [Protein of unknown function DUF3432] ; IPR021849[Protein of unknown function DUF3446]	nucleus protein	zf-C2H2
P08074	Carbonyl reductase [NADPH] 2	Cbr2	48998.7	42583	40063.7	49751.9	41810.4	43910.4	--	--	carbonyl reductase 2	1.1.1.184	ko00590 Arachidonic acid metabolism ko00980 Metabolism of xenobiotics by cytochrome P450 ko01100 Metabolic pathways	Diacetyl reductase/L-xylulose reductase	Q	Secondary metabolites biosynthesis, transport and catabolism ;	--	nucleus protein	--
P08101	Low affinity immunoglobulin gamma Fc region receptor II	Fcgr2	367086	361678	334004	365556	361445	394662	1	Molecular Function:protein binding (GO:0005515)	low affinity immunoglobulin gamma Fc receptor II-b	--	ko04145 Phagosome ko04380 Osteoclast differentiation ko04662 B cell receptor signaling pathway ko04666 Fc gamma R-mediated phagocytosis ko05150 Staphylococcus aureus infection ko05152 Tuberculosis ko05162 Measles	--	--	--	IPR007110 [Immunoglobulin-like domain]	extracell protein	--
P08103	Tyrosine-protein kinase HCK	Hck	356880	355878	369497	370351	367673	357774	3	Molecular Function:protein kinase activity (GO:0004672),Molecular Function:protein binding (GO:0005515),Biological Process:protein phosphorylation (GO:0006468)	hemopoietic cell kinase	2.7.10.2	ko04062 Chemokine signaling pathway ko04666 Fc gamma R-mediated phagocytosis ko05167 Kaposi's sarcoma-associated herpesvirus infection	Tyrosine kinases	T	Signal transduction mechanisms ;	IPR000980 [SH2 domain] ; IPR001245[Serine-threonine/tyrosine-protein kinase catalytic domain] ; IPR001452[SH3 domain]	nucleus protein	--
P08113	Endoplasmin	Hsp90b1	6.30107e+06	6.33298e+06	6.37181e+06	5.92601e+06	6.22938e+06	6.33156e+06	4	Molecular Function:ATP binding (GO:0005524),Biological Process:protein folding (GO:0006457),Biological Process:response to stress (GO:0006950),Molecular Function:unfolded protein binding (GO:0051082)	heat shock protein 90kDa beta	--	ko04141 Protein processing in endoplasmic reticulum ko04151 PI3K-Akt signaling pathway ko04657 IL-17 signaling pathway ko04915 Estrogen signaling pathway ko04918 Thyroid hormone synthesis ko05200 Pathways in cancer ko05215 Prostate cancer ko05418 Fluid shear stress and atherosclerosis	Endoplasmic reticulum glucose-regulated protein (GRP94/endoplasmin), HSP90 family	O	Posttranslational modification, protein turnover, chaperones ;	IPR001404 [Heat shock protein Hsp90 family] ; IPR003594[Histidine kinase-like ATPase, C-terminal domain]	endoplasmic reticulum protein	--
P08152	E3 SUMO-protein ligase EGR2	Egr2	13678.9	0	8210.08	18672.9	13880.4	17069.3	1	Molecular Function:metal ion binding (GO:0046872)	early growth response protein 2	--	ko05161 Hepatitis B ko05166 HTLV-I infection ko05203 Viral carcinogenesis	FOG: Zn-finger	R	General function prediction only ;	IPR007087 [Zinc finger, C2H2] ; IPR021849[Protein of unknown function DUF3446]	nucleus protein	zf-C2H2
P08207	Protein S100-A10	S100a10	3.17104e+06	3.00814e+06	2.74025e+06	3.32425e+06	3.40345e+06	3.00015e+06	--	--	calpactin-1 light chain	--	--	--	--	--	IPR013787 [S100/CaBP-9k-type, calcium binding, subdomain]	nucleus protein	--
P08228	Superoxide dismutase [Cu-Zn]	Sod1	6.24733e+06	5.96797e+06	6.15857e+06	5.44534e+06	5.97115e+06	6.17165e+06	3	Biological Process:superoxide metabolic process (GO:0006801),Molecular Function:metal ion binding (GO:0046872),Biological Process:oxidation-reduction process (GO:0055114)	superoxide dismutase, Cu-Zn family	1.15.1.1	ko04146 Peroxisome ko04213 Longevity regulating pathway - multiple species ko05014 Amyotrophic lateral sclerosis (ALS) ko05016 Huntington's disease ko05020 Prion diseases	Cu2+/Zn2+ superoxide dismutase SOD1	P	Inorganic ion transport and metabolism ;	IPR001424 [Superoxide dismutase, copper/zinc binding domain]	cytoplasm protein	--
P08249	Malate dehydrogenase, mitochondrial	Mdh2	1.13651e+07	1.13645e+07	1.13175e+07	1.07082e+07	1.11023e+07	1.13912e+07	2	Molecular Function:oxidoreductase activity (GO:0016491),Biological Process:oxidation-reduction process (GO:0055114)	malate dehydrogenase	1.1.1.37	ko00020 Citrate cycle (TCA cycle) ko00270 Cysteine and methionine metabolism ko00620 Pyruvate metabolism ko00630 Glyoxylate and dicarboxylate metabolism ko01100 Metabolic pathways ko01200 Carbon metabolism	NAD-dependent malate dehydrogenase	C	Energy production and conversion ;	IPR001236 [Lactate/malate dehydrogenase, N-terminal] ; IPR022383[Lactate/malate dehydrogenase, C-terminal]	mitochondrion protein	--
P08508	Low affinity immunoglobulin gamma Fc region receptor III	Fcgr3	43661.7	43538.3	44041.2	49132.3	40509	59160.5	1	Molecular Function:protein binding (GO:0005515)	low affinity immunoglobulin gamma Fc receptor II-c	--	ko04145 Phagosome ko04380 Osteoclast differentiation ko05140 Leishmaniasis ko05150 Staphylococcus aureus infection ko05152 Tuberculosis	--	--	--	IPR007110 [Immunoglobulin-like domain]	extracell protein	--
P08551	Neurofilament light polypeptide	Nefl	4356.88	1786.29	0	4891.42	0	5634.67	2	Molecular Function:structural molecule activity (GO:0005198),Cellular Component:intermediate filament (GO:0005882)	neurofilament light polypeptide	--	ko05014 Amyotrophic lateral sclerosis (ALS)	--	--	--	IPR001664 [Intermediate filament protein] ; IPR006821[Intermediate filament head, DNA-binding domain]	cytoplasm protein	--
P08556	GTPase NRas	Nras	364666	374533	361199	376114	327275	347892	2	Molecular Function:GTP binding (GO:0005525),Biological Process:small GTPase mediated signal transduction (GO:0007264)	GTPase NRas	--	ko01521 EGFR tyrosine kinase inhibitor resistance ko01522 Endocrine resistance ko04010 MAPK signaling pathway ko04012 ErbB signaling pathway ko04014 Ras signaling pathway ko04015 Rap1 signaling pathway ko04062 Chemokine signaling pathway ko04068 FoxO signaling pathway ko04071 Sphingolipid signaling pathway ko04072 Phospholipase D signaling pathway ko04137 Mitophagy - animal ko04140 Autophagy - an…	Ras-related GTPase	R	General function prediction only ;	IPR001806 [Small GTPase superfamily]	cytoplasm protein	--
P08752	Guanine nucleotide-binding protein G(i) subunit alpha-2	Gnai2	4.46062e+06	4.47691e+06	4.35463e+06	4.18955e+06	4.43234e+06	4.54882e+06	5	Molecular Function:GTPase activity (GO:0003924),Molecular Function:signal transducer activity (GO:0004871),Biological Process:G-protein coupled receptor signaling pathway (GO:0007186),Molecular Function:guanyl nucleotide binding (GO:0019001),Molecular Function:G-protein beta/gamma-subunit complex binding (GO:0031683)	guanine nucleotide-binding protein G(i) subunit alpha	--	ko04015 Rap1 signaling pathway ko04022 cGMP-PKG signaling pathway ko04024 cAMP signaling pathway ko04062 Chemokine signaling pathway ko04071 Sphingolipid signaling pathway ko04261 Adrenergic signaling in cardiomyocytes ko04360 Axon guidance ko04371 Apelin signaling pathway ko04540 Gap junction ko04611 Platelet activation ko04670 Leukocyte transendothelial migration ko04713 Circadian entrainment k…	G-protein alpha subunit (small G protein superfamily)	DT	Cell cycle control, cell division, chromosome partitioning ; Signal transduction mechanisms ;	IPR001019 [Guanine nucleotide binding protein (G-protein), alpha subunit]	lysosome protein	--
P08775	DNA-directed RNA polymerase II subunit RPB1	Polr2a	542490	536066	549564	605346	560931	537467	3	Molecular Function:DNA binding (GO:0003677),Molecular Function:DNA-directed 5'-3' RNA polymerase activity (GO:0003899),Biological Process:transcription from RNA polymerase II promoter (GO:0006366)	DNA-directed RNA polymerase II subunit RPB1	2.7.7.6	ko00230 Purine metabolism ko00240 Pyrimidine metabolism ko01100 Metabolic pathways ko03020 RNA polymerase ko05016 Huntington's disease ko05168 Herpes simplex infection ko05169 Epstein-Barr virus infection	RNA polymerase II, large subunit	K	Transcription ;	IPR000684 [RNA polymerase II, heptapeptide repeat, eukaryotic] ; IPR000722[RNA polymerase, alpha subunit] ; IPR007066[RNA polymerase Rpb1, domain 3] ; IPR007073[RNA polymerase Rpb1, domain 7] ; IPR007075[RNA polymerase Rpb1, domain 6] ; IPR007080[RNA polymerase Rpb1, domain 1] ; IPR007081[RNA polymerase Rpb1, domain 5] ; IPR007083[RNA polymerase Rpb1, domain 4]	nucleus protein	--
P08905	Lysozyme C-2	Lyz2	2.13165e+06	2.10337e+06	2.06011e+06	1.95285e+06	1.97846e+06	2.07041e+06	--	--	lysozyme C	3.2.1.17	ko04970 Salivary secretion	--	--	--	IPR001916 [Glycoside hydrolase, family 22]	extracell protein	--
P09041	Phosphoglycerate kinase 2	Pgk2	196130	212472	228016	149099	169379	200218	2	Molecular Function:phosphoglycerate kinase activity (GO:0004618),Biological Process:glycolytic process (GO:0006096)	phosphoglycerate kinase	2.7.2.3	ko00010 Glycolysis / Gluconeogenesis ko01100 Metabolic pathways ko01200 Carbon metabolism ko01230 Biosynthesis of amino acids	3-phosphoglycerate kinase	G	Carbohydrate transport and metabolism ;	IPR001576 [Phosphoglycerate kinase]	cytoplasm protein	--
P09055	Integrin beta-1	Itgb1	457482	428592	420643	482165	476295	480243	--	--	integrin beta 1	--	ko04015 Rap1 signaling pathway ko04145 Phagosome ko04151 PI3K-Akt signaling pathway ko04360 Axon guidance ko04510 Focal adhesion ko04512 ECM-receptor interaction ko04514 Cell adhesion molecules (CAMs) ko04530 Tight junction ko04611 Platelet activation ko04670 Leukocyte transendothelial migration ko04810 Regulation of actin cytoskeleton ko05100 Bacterial invasion of epithelial cells ko05133 Pertus…	Integrin beta subunit (N-terminal portion of extracellular region)	TW	Signal transduction mechanisms ; Extracellular structures ;	IPR002369 [Integrin beta subunit, VWA domain] ; IPR012896[Integrin beta subunit, tail] ; IPR013111[EGF-like domain, extracellular] ; IPR014836[Integrin beta subunit, cytoplasmic domain] ; IPR033760[Integrin beta N-terminal]	extracell protein	--
P09103	Protein disulfide-isomerase	P4hb	9.18864e+06	9.49057e+06	9.26302e+06	8.95865e+06	9.14085e+06	9.21582e+06	1	Biological Process:cell redox homeostasis (GO:0045454)	protein disulfide-isomerase A1	5.3.4.1	ko04141 Protein processing in endoplasmic reticulum	Protein disulfide isomerase (prolyl 4-hydroxylase beta subunit)	O	Posttranslational modification, protein turnover, chaperones ;	IPR013766 [Thioredoxin domain]	endoplasmic reticulum protein	--
P09405	Nucleolin	Ncl	1.43691e+07	1.42313e+07	1.45685e+07	1.36884e+07	1.43078e+07	1.37802e+07	1	Molecular Function:nucleic acid binding (GO:0003676)	nucleolin	--		Polyadenylate-binding protein (RRM superfamily)	AJ	RNA processing and modification ; Translation, ribosomal structure and biogenesis ;	IPR000504 [RNA recognition motif domain]	cytoplasm protein	--
P09411	Phosphoglycerate kinase 1	Pgk1	2.1251e+07	2.04367e+07	2.10785e+07	1.86662e+07	1.97102e+07	2.17725e+07	2	Molecular Function:phosphoglycerate kinase activity (GO:0004618),Biological Process:glycolytic process (GO:0006096)	phosphoglycerate kinase	2.7.2.3	ko00010 Glycolysis / Gluconeogenesis ko01100 Metabolic pathways ko01200 Carbon metabolism ko01230 Biosynthesis of amino acids	3-phosphoglycerate kinase	G	Carbohydrate transport and metabolism ;	IPR001576 [Phosphoglycerate kinase]	cytoplasm protein	--
P09450	Transcription factor JunB	Junb	362542	342511	350230	352238	383540	361271	1	Molecular Function:sequence-specific DNA binding (GO:0043565)	transcription factor jun-B	--	ko04380 Osteoclast differentiation ko04668 TNF signaling pathway	Transcriptional activator of the JUN family	K	Transcription ;	IPR004827 [Basic-leucine zipper domain] ; IPR005643[Jun-like transcription factor]	nucleus protein	TF_bZIP
P09528	Ferritin heavy chain	Fth1	797625	740686	864724	801408	759948	801242	2	Biological Process:cellular iron ion homeostasis (GO:0006879),Molecular Function:ferric iron binding (GO:0008199)	ferritin heavy chain	1.16.3.2	ko04216 Ferroptosis ko04217 Necroptosis ko04978 Mineral absorption	Ferritin	P	Inorganic ion transport and metabolism ;	IPR008331 [Ferritin/DPS protein domain]	mitochondrion protein	--
P09541	Myosin light chain 4	Myl4	12952.6	13585	9716.42	26514.1	22252	15238.2	--	--	myosin light chain 4	--	ko04260 Cardiac muscle contraction ko04261 Adrenergic signaling in cardiomyocytes ko04371 Apelin signaling pathway	Myosin essential light chain, EF-Hand protein superfamily	Z	Cytoskeleton ;	--	centrosome protein	--
P09581	Macrophage colony-stimulating factor 1 receptor	Csf1r	105958	109705	106392	141986	127595	102543	2	Molecular Function:protein kinase activity (GO:0004672),Biological Process:protein phosphorylation (GO:0006468)	macrophage colony-stimulating factor 1 receptor	2.7.10.1	ko04010 MAPK signaling pathway ko04014 Ras signaling pathway ko04015 Rap1 signaling pathway ko04060 Cytokine-cytokine receptor interaction ko04151 PI3K-Akt signaling pathway ko04380 Osteoclast differentiation ko04640 Hematopoietic cell lineage ko05200 Pathways in cancer ko05202 Transcriptional misregulation in cancer ko05221 Acute myeloid leukemia	Fibroblast/platelet-derived growth factor receptor and related receptor tyrosine kinases	T	Signal transduction mechanisms ;	IPR001245 [Serine-threonine/tyrosine-protein kinase catalytic domain] ; IPR013151[Immunoglobulin]	extracell protein	--
P09602	Non-histone chromosomal protein HMG-17	Hmgn2	28079.1	28961.5	47601.3	33988.7	45103.3	42459.7	3	Cellular Component:chromatin (GO:0000785),Cellular Component:nucleus (GO:0005634),Molecular Function:nucleosomal DNA binding (GO:0031492)	high-mobility group nucleosome-binding domain-containing protein 2	--	--	--	--	--	IPR000079 [High mobility group protein HMGN]	nucleus protein	--
P09671	Superoxide dismutase [Mn], mitochondrial	Sod2	2.2785e+06	2.19569e+06	2.35242e+06	2.27417e+06	2.16004e+06	2.23005e+06	4	Molecular Function:superoxide dismutase activity (GO:0004784),Biological Process:superoxide metabolic process (GO:0006801),Molecular Function:metal ion binding (GO:0046872),Biological Process:oxidation-reduction process (GO:0055114)	superoxide dismutase, Fe-Mn family	1.15.1.1	ko04068 FoxO signaling pathway ko04146 Peroxisome ko04211 Longevity regulating pathway ko04213 Longevity regulating pathway - multiple species ko05016 Huntington's disease	Manganese superoxide dismutase	P	Inorganic ion transport and metabolism ;	IPR019831 [Manganese/iron superoxide dismutase, N-terminal] ; IPR019832[Manganese/iron superoxide dismutase, C-terminal]	mitochondrion protein	--
P09920	Granulocyte colony-stimulating factor	Csf3	19735.4	21227.8	20928.1	25587.3	26463.1	25403.1	3	Molecular Function:cytokine activity (GO:0005125),Cellular Component:extracellular region (GO:0005576),Biological Process:immune response (GO:0006955)	granulocyte colony-stimulating factor	--	ko04060 Cytokine-cytokine receptor interaction ko04151 PI3K-Akt signaling pathway ko04630 Jak-STAT signaling pathway ko04640 Hematopoietic cell lineage ko04657 IL-17 signaling pathway ko05144 Malaria	--	--	--	IPR030474 [Interleukin-6/GCSF/MGF]	extracell protein	--
P09925	Surfeit locus protein 1	Surf1	88864.5	94349.3	92262	94228.3	109050	107665	1	Cellular Component:membrane (GO:0016020)	surfeit locus 1 family protein	--	--	Mitochondrial protein Surfeit 1/SURF1/SHY1, required for expression of cytochrome oxidase	C	Energy production and conversion ;	IPR002994 [Surfeit locus 1/Shy1]	--	--
P09926	Surfeit locus protein 2	Surf2	151549	164536	155918	158147	135113	148377	--	--	--	--	--	--	--	--	IPR008833 [Surfeit locus protein 2]	--	--
P0C090	Roquin-2	Rc3h2	11608.7	11201.5	16268.4	10789	13198.1	11290.7	1	Molecular Function:metal ion binding (GO:0046872)	RING finger and CCCH-type zinc finger domain-containing protein	--	--	Predicted E3 ubiquitin ligase	O	Posttranslational modification, protein turnover, chaperones ;	IPR000571 [Zinc finger, CCCH-type] ; IPR027370[RING-type zinc-finger, LisH dimerisation motif]	endoplasmic reticulum protein	--
P0C0A3	Charged multivesicular body protein 6	Chmp6	104953	108234	99270.2	119477	116991	112552	1	Biological Process:vacuolar transport (GO:0007034)	charged multivesicular body protein 6	--	ko04144 Endocytosis ko04217 Necroptosis	Uncharacterized conserved protein predicted to be involved in protein sorting	R	General function prediction only ;	IPR005024 [Snf7 family]	cytoplasm protein	--
P0C0S6	Histone H2A.Z	H2az1	4.19716e+06	4.65875e+06	4.60913e+06	4.8359e+06	5.90495e+06	4.21973e+06	1	Molecular Function:DNA binding (GO:0003677)	histone H2A	--	ko04217 Necroptosis ko05034 Alcoholism ko05322 Systemic lupus erythematosus	Histone 2A	B	Chromatin structure and dynamics ;	IPR007125 [Histone H2A/H2B/H3] ; IPR032454[Histone H2A, C-terminal domain]	nucleus protein	--
P0C6B7	Immunoglobulin superfamily member 6	Igsf6	31408.1	34612.6	27750.1	33051.6	36020.7	26204.6	--	--	--	--	--	--	--	--	--	--	--
P0C7N9	Proteasome assembly chaperone 4	Psmg4	313462	306458	331079	314477	312957	317773	1	Biological Process:proteasome assembly (GO:0043248)	proteasome assembly chaperone 4	--	--	--	--	--	IPR032157 [Proteasome assembly chaperone 4]	--	--
P0C7T6	Ataxin-1-like	Atxn1l	29516.5	31126.8	24192.5	25810.1	32955.9	27308.2	2	Molecular Function:RNA binding (GO:0003723),Molecular Function:protein binding (GO:0005515)	--	--	--	Ataxin-1, involved in Ca2+ homeostasis	S	Function unknown ;	IPR003652 [Ataxin, AXH domain]	--	--
P0C872	Bifunctional peptidase and (3S)-lysyl hydroxylase Jmjd7	Jmjd7	34286.3	40495	37907.3	47232.6	37026.3	34908.3	--	--	jumonji domain-containing protein 7	--	--	Predicted phospholipase	I	Lipid transport and metabolism ;	--	--	--
P0C8B4	EKC/KEOPS complex subunit GON7	Gon7	69620.6	64338.8	67963.2	61743.5	74074.2	81763.1	--	--	--	--	--	--	--	--	IPR027893 [Protein of unknown function DUF4611]	--	--
P0CB42	Nucleic acid dioxygenase ALKBH1	Alkbh1	58920.3	56807.1	45220.9	48529.3	48124.7	48691.9	--	--	--	--	--	DNA alkylation damage repair protein	A	RNA processing and modification ;	IPR027450 [Alpha-ketoglutarate-dependent dioxygenase AlkB-like]	--	--
P0CG14	Decreased expression in renal and prostate cancer protein	Derpc	178731	180920	182269	255952	232202	184938	--	--	--	--	--	--	--	--	--	--	--
P0CG15	Chromosome transmission fidelity protein 8 homolog	Chtf8	14571.6	18785.7	14813.3	18451.8	17101.7	15878.3	2	Biological Process:mitotic sister chromatid cohesion (GO:0007064),Cellular Component:Ctf18 RFC-like complex (GO:0031390)	chromosome transmission fidelity protein 8	--	--	Uncharacterized conserved protein	S	Function unknown ;	IPR018607 [Chromosome transmission fidelity protein 8]	nucleus protein	--
P0CL69	Zinc finger protein 703	Znf703	19504.8	28652.4	28695.6	28336.1	33630.2	31062.7	--	--	--	--	--	--	--	--	IPR022129 [Transcriptional repressor NocA-like]	--	--
P0DJE0	Protein PET100 homolog, mitochondrial	Pet100	46978.2	53737.1	63950.7	63315.2	72159.1	58537.4	2	Cellular Component:mitochondrion (GO:0005739),Biological Process:mitochondrial respiratory chain complex IV assembly (GO:0033617)	protein PET100, animal type	--	--	Uncharacterized conserved protein	S	Function unknown ;	IPR018625 [Protein Pet100]	--	--
P0DJF2	Protein PET117 homolog, mitochondrial	Pet117	78082.4	95430.3	110171	90189.5	154334	92499.4	--	--	protein PET117	--	--	--	--	--	IPR031568 [Protein Pet117, mitochondrial]	--	--
P0DN34	NADH dehydrogenase [ubiquinone] 1 beta subcomplex subunit 1	Ndufb1	241745	292183	250211	324498	259101	259372	2	Molecular Function:NADH dehydrogenase activity (GO:0003954),Cellular Component:mitochondrion (GO:0005739)	--	--	--	--	--	--	IPR012575 [NADH:ubiquinone oxidoreductase, MNLL subunit]	mitochondrion protein	--
P0DN89	Transmembrane protein 254	Tmem254	9301.31	13598.5	8156.75	12016.1	6564.71	9211.72	--	--	--	--	--	--	--	--	IPR028110 [Transmembrane protein 254]	--	--
P0DOV1	Interferon-activable protein 211	Ifi211	291903	304240	296489	280908	291752	275075	--	--	--	--	--	--	--	--	IPR004020 [DAPIN domain] ; IPR004021[HIN-200/IF120x]	cytoplasm protein	--
P0DOV2	Interferon-activable protein 204	Ifi204	506334	512470	531246	526890	563368	518693	--	--	gamma-interferon-inducible protein 16	--	ko04621 NOD-like receptor signaling pathway	--	--	--	IPR004020 [DAPIN domain] ; IPR004021[HIN-200/IF120x]	cytoplasm protein	--
P0DP26	Calmodulin-1	Calm1	8.09617e+06	8.52045e+06	8.44929e+06	7.8132e+06	8.11378e+06	8.52347e+06	1	Molecular Function:calcium ion binding (GO:0005509)	calmodulin	--	ko04014 Ras signaling pathway ko04015 Rap1 signaling pathway ko04020 Calcium signaling pathway ko04022 cGMP-PKG signaling pathway ko04024 cAMP signaling pathway ko04070 Phosphatidylinositol signaling system ko04114 Oocyte meiosis ko04218 Cellular senescence ko04261 Adrenergic signaling in cardiomyocytes ko04270 Vascular smooth muscle contraction ko04371 Apelin signaling pathway ko04713 Circadian …	Calmodulin and related proteins (EF-Hand superfamily)	T	Signal transduction mechanisms ;	IPR002048 [EF-hand domain]	centrosome protein	--
P0DPE0	EEF1A lysine methyltransferase 4	Eef1akmt4	318634	321582	307246	322295	299983	305403	2	Biological Process:metabolic process (GO:0008152),Molecular Function:methyltransferase activity (GO:0008168)	endothelin-converting enzyme	3.4.24.71	--	Predicted spermine/spermidine synthase	E	Amino acid transport and metabolism ;	IPR013216 [Methyltransferase type 11]	--	--
P0DW87	Zinc finger TRAF-type-containing protein 1	Zftraf1	51854.9	47307.9	51172.9	50727.1	48079.1	47096.3	--	--	--	--	--	Zn finger protein	R	General function prediction only ;	--	nucleus protein	--
P10107	Annexin A1	Anxa1	2.31359e+06	2.48315e+06	2.49537e+06	2.12816e+06	2.13234e+06	2.42351e+06	2	Molecular Function:calcium ion binding (GO:0005509),Molecular Function:calcium-dependent phospholipid binding (GO:0005544)	annexin A1	--	--	Annexin	U	Intracellular trafficking, secretion, and vesicular transport ;	IPR018502 [Annexin repeat]	extracell protein	--
P10126	Elongation factor 1-alpha 1	Eef1a1	4.15906e+07	4.11056e+07	4.08438e+07	3.6728e+07	3.89767e+07	4.15399e+07	1	Molecular Function:GTP binding (GO:0005525)	elongation factor 1-alpha	--	ko03013 RNA transport ko05134 Legionellosis	Translation elongation factor EF-1 alpha/Tu	J	Translation, ribosomal structure and biogenesis ;	IPR004160 [Translation elongation factor EFTu/EF1A, C-terminal] ; IPR004161[Translation elongation factor EFTu-like, domain 2]	mitochondrion protein	--
P10284	Homeobox protein Hox-B4	Hoxb4	26246.6	26696.7	25480.4	35313.3	31050	23684.2	1	Molecular Function:DNA binding (GO:0003677)	homeobox protein HoxA/B/C/D4	--	--	Transcription factor zerknullt and related HOX domain proteins	R	General function prediction only ;	IPR001356 [Homeobox domain]	nucleus protein	Homeobox
P10400	Retrovirus-related Pol polyprotein (Fragment)	Pol	192820	183325	176428	185954	173831	185961	--	--	--	--	--	--	--	--	--	--	--
P10404	MLV-related proviral Env polyprotein		682519	767253	749160	769925	771129	734241	--	--	--	--	--	--	--	--	IPR018154 [TLV/ENV coat polyprotein]	--	--
P10417	Apoptosis regulator Bcl-2	Bcl2	80031.9	112306	91995.1	102457	86741.1	102040	1	Biological Process:regulation of apoptotic process (GO:0042981)	apoptosis regulator Bcl-2	--	ko01521 EGFR tyrosine kinase inhibitor resistance ko01522 Endocrine resistance ko01524 Platinum drug resistance ko04064 NF-kappa B signaling pathway ko04066 HIF-1 signaling pathway ko04071 Sphingolipid signaling pathway ko04140 Autophagy - animal ko04141 Protein processing in endoplasmic reticulum ko04151 PI3K-Akt signaling pathway ko04210 Apoptosis ko04215 Apoptosis - multiple species ko04217 Ne…	Anti-apoptotic Bcl-2 family proteins, prevent opening of mitochondrial porin channel	T	Signal transduction mechanisms ;	IPR003093 [Apoptosis regulator, Bcl-2 protein, BH4] ; IPR026298[Blc2 family]	nucleus protein	--
P10518	Delta-aminolevulinic acid dehydratase	Alad	718091	721156	689747	693487	614733	670187	3	Molecular Function:porphobilinogen synthase activity (GO:0004655),Biological Process:tetrapyrrole biosynthetic process (GO:0033014),Molecular Function:metal ion binding (GO:0046872)	porphobilinogen synthase	4.2.1.24	ko00860 Porphyrin and chlorophyll metabolism ko01100 Metabolic pathways	Delta-aminolevulinic acid dehydratase	H	Coenzyme transport and metabolism ;	IPR001731 [Delta-aminolevulinic acid dehydratase]	--	--
P10605	Cathepsin B	Ctsb	5.82956e+06	5.70883e+06	5.66845e+06	5.56092e+06	5.9995e+06	5.74038e+06	4	Molecular Function:cysteine-type endopeptidase activity (GO:0004197),Biological Process:proteolysis (GO:0006508),Molecular Function:cysteine-type peptidase activity (GO:0008234),Biological Process:regulation of catalytic activity (GO:0050790)	cathepsin B	3.4.22.1	ko04140 Autophagy - animal ko04142 Lysosome ko04210 Apoptosis ko04612 Antigen processing and presentation ko04621 NOD-like receptor signaling pathway ko04924 Renin secretion	Cysteine proteinase Cathepsin L	O	Posttranslational modification, protein turnover, chaperones ;	IPR000668 [Peptidase C1A, papain C-terminal] ; IPR012599[Peptidase C1A, propeptide]	lysosome protein	--
P10629	Homeobox protein Hox-C6	Hoxc6	7347.85	2428.2	3257.27	4667.34	0	0	1	Molecular Function:DNA binding (GO:0003677)	homeobox protein HoxA/B/C6	--	--	Transcription factor zerknullt and related HOX domain proteins	R	General function prediction only ;	IPR001356 [Homeobox domain]	nucleus protein	Homeobox
P10630	Eukaryotic initiation factor 4A-II	Eif4a2	178989	172168	174752	171253	165917	177271	2	Molecular Function:nucleic acid binding (GO:0003676),Molecular Function:ATP binding (GO:0005524)	translation initiation factor 4A	--	ko03013 RNA transport	Translation initiation factor 4F, helicase subunit (eIF-4A) and related helicases	J	Translation, ribosomal structure and biogenesis ;	IPR001650 [Helicase, C-terminal] ; IPR011545[DEAD/DEAH box helicase domain]	nucleus protein	--
P10639	Thioredoxin	Txn	8.23837e+06	8.61472e+06	9.04387e+06	7.41516e+06	7.60024e+06	8.79561e+06	1	Biological Process:cell redox homeostasis (GO:0045454)	thioredoxin 1	--	ko04621 NOD-like receptor signaling pathway ko05418 Fluid shear stress and atherosclerosis	Thioredoxin	O	Posttranslational modification, protein turnover, chaperones ;	IPR013766 [Thioredoxin domain]	cytoplasm protein	--
P10649	Glutathione S-transferase Mu 1	Gstm1	85997.9	77385.7	84998.8	83717.9	70535.9	86496.9	1	Molecular Function:protein binding (GO:0005515)	glutathione S-transferase	2.5.1.18	ko00480 Glutathione metabolism ko00980 Metabolism of xenobiotics by cytochrome P450 ko00982 Drug metabolism - cytochrome P450 ko01524 Platinum drug resistance ko05200 Pathways in cancer ko05204 Chemical carcinogenesis ko05225 Hepatocellular carcinoma ko05418 Fluid shear stress and atherosclerosis	Glutathione S-transferase	O	Posttranslational modification, protein turnover, chaperones ;	IPR004045 [Glutathione S-transferase, N-terminal] ; IPR004046[Glutathione S-transferase, C-terminal]	cytoplasm protein	--
P10711	Transcription elongation factor A protein 1	Tcea1	1.06155e+06	1.01466e+06	1.07475e+06	1.07721e+06	1.06382e+06	1.06351e+06	3	Molecular Function:nucleic acid binding (GO:0003676),Cellular Component:nucleus (GO:0005634),Molecular Function:zinc ion binding (GO:0008270)	transcription elongation factor S-II	--	--	Transcription elongation factor TFIIS/Cofactor of enhancer-binding protein Sp1	K	Transcription ;	IPR001222 [Zinc finger, TFIIS-type] ; IPR003618[Transcription elongation factor S-II, central domain] ; IPR017923[Transcription factor IIS, N-terminal]	nucleus protein	--
P10749	Interleukin-1 beta	Il1b	30686.9	27357	40511.3	21204.9	31698.2	34539.3	5	Molecular Function:cytokine activity (GO:0005125),Molecular Function:interleukin-1 receptor binding (GO:0005149),Cellular Component:extracellular space (GO:0005615),Biological Process:inflammatory response (GO:0006954),Biological Process:immune response (GO:0006955)	interleukin 1 beta	--	ko01523 Antifolate resistance ko04010 MAPK signaling pathway ko04060 Cytokine-cytokine receptor interaction ko04064 NF-kappa B signaling pathway ko04217 Necroptosis ko04380 Osteoclast differentiation ko04620 Toll-like receptor signaling pathway ko04621 NOD-like receptor signaling pathway ko04623 Cytosolic DNA-sensing pathway ko04640 Hematopoietic cell lineage ko04657 IL-17 signaling pathway ko046…	--	--	--	IPR000975 [Interleukin-1 family] ; IPR003502[Interleukin-1 propeptide]	extracell protein	--
P10810	Monocyte differentiation antigen CD14	Cd14	4.20294e+06	4.31543e+06	4.29438e+06	4.16084e+06	4.24649e+06	4.58689e+06	--	--	monocyte differentiation antigen CD14	--	ko04010 MAPK signaling pathway ko04064 NF-kappa B signaling pathway ko04145 Phagosome ko04620 Toll-like receptor signaling pathway ko04640 Hematopoietic cell lineage ko04810 Regulation of actin cytoskeleton ko05132 Salmonella infection ko05133 Pertussis ko05134 Legionellosis ko05146 Amoebiasis ko05152 Tuberculosis ko05202 Transcriptional misregulation in cancer ko05221 Acute myeloid leukemia	--	--	--	--	plasma membrane protein	--
P10833	Ras-related protein R-Ras	Rras	366402	341915	346438	365295	310861	368879	2	Molecular Function:GTP binding (GO:0005525),Biological Process:small GTPase mediated signal transduction (GO:0007264)	Ras-related protein R-Ras	--	ko04010 MAPK signaling pathway ko04014 Ras signaling pathway ko04015 Rap1 signaling pathway ko04024 cAMP signaling pathway ko04072 Phospholipase D signaling pathway ko04137 Mitophagy - animal ko04140 Autophagy - animal ko04218 Cellular senescence ko04360 Axon guidance ko04371 Apelin signaling pathway ko04810 Regulation of actin cytoskeleton ko05166 HTLV-I infection ko05205 Proteoglycans in cancer	Ras-related GTPase	R	General function prediction only ;	IPR001806 [Small GTPase superfamily]	cytoplasm protein	--
P10852	Amino acid transporter heavy chain SLC3A2	Slc3a2	2.02474e+06	2.04532e+06	1.94796e+06	2.08915e+06	2.01866e+06	2.09917e+06	2	Molecular Function:catalytic activity (GO:0003824),Biological Process:carbohydrate metabolic process (GO:0005975)	solute carrier family 3, member 2	--	ko04150 mTOR signaling pathway ko04216 Ferroptosis ko04974 Protein digestion and absorption	Alpha-amylase	G	Carbohydrate transport and metabolism ;	IPR006047 [Glycosyl hydrolase, family 13, catalytic domain] ; IPR031984[Solute carrier family 3 member 2, N-terminal domain]	--	--
P10854	Histone H2B type 1-M	H2bc14	6992.46	9909.97	6588.23	3993.52	4717.77	5762.13	1	Molecular Function:DNA binding (GO:0003677)	histone H2B	--	ko05034 Alcoholism ko05203 Viral carcinogenesis ko05322 Systemic lupus erythematosus	Histone H2B	B	Chromatin structure and dynamics ;	IPR007125 [Histone H2A/H2B/H3]	nucleus protein	--
P10855	C-C motif chemokine 3	Ccl3	78048.8	58058.7	77327.4	58501.7	65413.9	68037.4	3	Cellular Component:extracellular region (GO:0005576),Biological Process:immune response (GO:0006955),Molecular Function:chemokine activity (GO:0008009)	C-C motif chemokine 3	--	ko04060 Cytokine-cytokine receptor interaction ko04062 Chemokine signaling pathway ko04620 Toll-like receptor signaling pathway ko05132 Salmonella infection ko05142 Chagas disease (American trypanosomiasis) ko05323 Rheumatoid arthritis	--	--	--	IPR001811 [Chemokine interleukin-8-like domain]	extracell protein	--
P10889	C-X-C motif chemokine 2	Cxcl2	292716	289026	278986	248022	314131	263116	3	Cellular Component:extracellular region (GO:0005576),Biological Process:immune response (GO:0006955),Molecular Function:chemokine activity (GO:0008009)	C-X-C motif chemokine 1/2/3	--	ko04062 Chemokine signaling pathway ko04621 NOD-like receptor signaling pathway ko04657 IL-17 signaling pathway ko04668 TNF signaling pathway ko05132 Salmonella infection ko05134 Legionellosis ko05167 Kaposi's sarcoma-associated herpesvirus infection	--	--	--	IPR001811 [Chemokine interleukin-8-like domain]	extracell protein	--
P10922	Histone H1.0	H1-0	829424	832312	876661	1.53756e+06	1.42282e+06	650395	4	Cellular Component:nucleosome (GO:0000786),Molecular Function:DNA binding (GO:0003677),Cellular Component:nucleus (GO:0005634),Biological Process:nucleosome assembly (GO:0006334)	histone H1/5	--	--	Histone H1	B	Chromatin structure and dynamics ;	IPR005818 [Linker histone H1/H5, domain H15]	nucleus protein	--
P10923	Osteopontin	Spp1	3.39942e+06	3.51198e+06	3.71788e+06	2.33204e+06	2.58229e+06	3.36901e+06	2	Biological Process:ossification (GO:0001503),Biological Process:cell adhesion (GO:0007155)	secreted phosphoprotein 1	--	ko04151 PI3K-Akt signaling pathway ko04371 Apelin signaling pathway ko04510 Focal adhesion ko04512 ECM-receptor interaction ko04620 Toll-like receptor signaling pathway ko05165 Human papillomavirus infection	--	--	--	IPR002038 [Osteopontin]	extracell protein	--
P11031	Activated RNA polymerase II transcriptional coactivator p15	Sub1	1.24356e+06	1.21705e+06	1.10459e+06	1.09061e+06	1.13607e+06	1.07095e+06	2	Molecular Function:DNA binding (GO:0003677),Molecular Function:transcription coactivator activity (GO:0003713)	--	--	--	Transcriptional coactivator	K	Transcription ;	IPR003173 [Transcriptional coactivator p15 (PC4)]	nucleus protein	PC4
P11103	Poly [ADP-ribose] polymerase 1	Parp1	1.43352e+06	1.42379e+06	1.50635e+06	1.62455e+06	1.55839e+06	1.41159e+06	4	Molecular Function:DNA binding (GO:0003677),Molecular Function:NAD+ ADP-ribosyltransferase activity (GO:0003950),Biological Process:protein ADP-ribosylation (GO:0006471),Molecular Function:zinc ion binding (GO:0008270)	poly [ADP-ribose] polymerase	2.4.2.30	ko03410 Base excision repair ko04210 Apoptosis ko04217 Necroptosis	NAD+ ADP-ribosyltransferase Parp, required for poly-ADP ribosylation of nuclear proteins	KLO	Transcription ; Replication, recombination and repair ; Posttranslational modification, protein turnover, chaperones ;	IPR001357 [BRCT domain] ; IPR001510[Zinc finger, PARP-type] ; IPR004102[Poly(ADP-ribose) polymerase, regulatory domain] ; IPR008893[WGR domain] ; IPR012317[Poly(ADP-ribose) polymerase, catalytic domain] ; IPR012982[PADR1 domain]	nucleus protein	--
P11152	Lipoprotein lipase	Lpl	249625	252025	240750	245870	235562	254260	1	Molecular Function:protein binding (GO:0005515)	lipoprotein lipase	3.1.1.34	ko00561 Glycerolipid metabolism ko03320 PPAR signaling pathway ko04979 Cholesterol metabolism ko05010 Alzheimer's disease	--	--	--	IPR001024 [PLAT/LH2 domain] ; IPR013818[Lipase/vitellogenin]	plasma membrane protein	--
P11157	Ribonucleoside-diphosphate reductase subunit M2	Rrm2	457211	442625	452225	460887	436947	457256	1	Biological Process:oxidation-reduction process (GO:0055114)	ribonucleoside-diphosphate reductase subunit M2	1.17.4.1	ko00230 Purine metabolism ko00240 Pyrimidine metabolism ko00480 Glutathione metabolism ko01100 Metabolic pathways ko04115 p53 signaling pathway	Ribonucleotide reductase, beta subunit	F	Nucleotide transport and metabolism ;	IPR000358 [Ribonucleotide reductase small subunit family]	cytoplasm protein	--
[truncated: 7,602 more rows]

## Sheet: Expression
Protein	Description	Gene	ES_1	ES_2	ES_3	LPS_1	LPS_2	LPS_3	ES.vs.LPS FC	ES.vs.LPS log2FC	ES.vs.LPS pvalue	ES.vs.LPS padj
[truncated: 8,492 more rows]

[truncated: 2 more sheets: GO_Enrichment, KEGG_Enrichment]
